# Supplementary material for: Towards an uncertainty evaluation model for marine track considering local sampling cloud and sample information
Source: PLoS One. 2022 Jun 24;17(6):e0269184. doi: 10.1371/journal.pone.0269184 (PMC9231766; doi:10.1371/journal.pone.0269184)
Supplement: S1 Data — (XLSX) [file pone.0269184.s001.xlsx]

## Sheet: Sheet1
TrackingpointNum	ChartName	OwnshipName	OwnshipType	OwnshipLoadStatus	OwnshipLOA	OwnshipBreadth	OwnshipDraft	OwnshipDISP	PosLat	PosLong	PosTime	ShipSpeed	ShipVerticalSpeed	ShipCourse	Rudder	PosInChartx	PosInCharty
1		DaQing257	T	B	231	35.6	6		38 55.812'N	121 47.028'E	0	8	0	0	0	9086	6224
2		DaQing257	T	B	231	35.6	6		38 55.869'N	121 47.029'E	0	8	0	359	-6	9087	6276
3		DaQing257	T	B	231	35.6	6		38 55.926'N	121 47.029'E	0	8	0	358	-6	9087	6328
4		DaQing257	T	B	231	35.6	6		38 55.985'N	121 47.029'E	1	8	0	356	-6	9087	6382
5		DaQing257	T	B	231	35.6	6		38 56.044'N	121 47.026'E	1	8	0	354	-6	9085	6436
6		DaQing257	T	B	231	35.6	6		38 56.103'N	121 47.022'E	2	8	0	352	-6	9082	6490
7		DaQing257	T	B	231	35.6	6		38 56.163'N	121 47.015'E	2	8	0	350	-10	9077	6545
8		DaQing257	T	B	231	35.6	6		38 56.225'N	121 47.004'E	2	8	0	347	-10	9069	6601
9		DaQing257	T	B	231	35.6	6		38 56.285'N	121 46.990'E	3	8	0	344	-10	9059	6656
10		DaQing257	T	B	231	35.6	6		38 56.345'N	121 46.971'E	3	8	0	341	-10	9046	6711
11		DaQing257	T	B	231	35.6	6		38 56.404'N	121 46.949'E	4	8	0	337	-10	9030	6765
12		DaQing257	T	B	231	35.6	6		38 56.462'N	121 46.922'E	4	8	0	333	-10	9011	6818
13		DaQing257	T	B	231	35.6	6		38 56.519'N	121 46.888'E	5	8	0	330	-10	8987	6870
14		DaQing257	T	B	231	35.6	6		38 56.573'N	121 46.850'E	5	8	0	326	-10	8960	6920
15		DaQing257	T	B	231	35.6	6		38 56.625'N	121 46.807'E	5	8	0	323	-10	8929	6967
16		DaQing257	T	B	231	35.6	6		38 56.675'N	121 46.759'E	6	8	0	320	-10	8895	7013
17		DaQing257	T	B	231	35.6	6		38 56.723'N	121 46.708'E	6	8	0	316	-10	8859	7057
18		DaQing257	T	B	231	35.6	6		38 56.769'N	121 46.653'E	7	8	0	313	-10	8820	7099
19		DaQing257	T	B	231	35.6	6		38 56.813'N	121 46.594'E	7	8	0	310	-4	8778	7139
20		DaQing257	T	B	231	35.6	6		38 56.854'N	121 46.534'E	7	8	0	308	-4	8735	7177
21		DaQing257	T	B	231	35.6	6		38 56.894'N	121 46.469'E	8	9	0	306	-4	8689	7213
22		DaQing257	T	B	231	35.6	6		38 56.932'N	121 46.403'E	8	9	0	304	-4	8642	7248
23		DaQing257	T	B	231	35.6	6		38 56.968'N	121 46.336'E	9	9	0	303	-4	8594	7281
24		DaQing257	T	B	231	35.6	6		38 57.004'N	121 46.267'E	9	9	0	301	-4	8545	7314
25		DaQing257	T	B	231	35.6	6		38 57.038'N	121 46.196'E	10	9	0	300	-4	8495	7345
26		DaQing257	T	B	231	35.6	6		38 57.070'N	121 46.123'E	10	9	0	298	-4	8443	7374
27		DaQing257	T	B	231	35.6	6		38 57.101'N	121 46.050'E	10	9	0	297	-4	8391	7403
28		DaQing257	T	B	231	35.6	6		38 57.131'N	121 45.974'E	11	9	0	295	-4	8337	7430
29		DaQing257	T	B	231	35.6	6		38 57.159'N	121 45.901'E	11	9	0	294	-4	8285	7456
30		DaQing257	T	B	231	35.6	6		38 57.187'N	121 45.822'E	12	9	0	292	-4	8229	7481
31		DaQing257	T	B	231	35.6	6		38 57.211'N	121 45.746'E	12	9	0	291	-4	8175	7503
32		DaQing257	T	B	231	35.6	6		38 57.236'N	121 45.666'E	12	9	0	289	-13	8118	7526
33		DaQing257	T	B	231	35.6	6		38 57.258'N	121 45.588'E	13	9	0	286	-13	8062	7546
34		DaQing257	T	B	231	35.6	6		38 57.277'N	121 45.509'E	13	8	0	283	-13	8006	7564
35		DaQing257	T	B	231	35.6	6		38 57.292'N	121 45.430'E	14	8	0	280	-13	7950	7577
36		DaQing257	T	B	231	35.6	6		38 57.303'N	121 45.353'E	14	8	0	277	-1	7895	7587
37		DaQing257	T	B	231	35.6	6		38 57.310'N	121 45.277'E	15	8	0	275	0	7841	7594
38		DaQing257	T	B	231	35.6	6		38 57.315'N	121 45.201'E	15	8	0	273	0	7787	7598
39		DaQing257	T	B	231	35.6	6		38 57.318'N	121 45.126'E	15	8	0	272	0	7734	7601
40		DaQing257	T	B	231	35.6	6		38 57.321'N	121 45.053'E	16	8	0	272	0	7682	7604
41		DaQing257	T	B	231	35.6	6		38 57.322'N	121 44.981'E	16	7	0	271	0	7631	7605
42		DaQing257	T	B	231	35.6	6		38 57.324'N	121 44.908'E	17	7	0	271	0	7579	7607
43		DaQing257	T	B	231	35.6	6		38 57.326'N	121 44.838'E	17	7	0	271	0	7529	7608
44		DaQing257	T	B	231	35.6	6		38 57.327'N	121 44.769'E	17	7	0	271	0	7480	7609
45		DaQing257	T	B	231	35.6	6		38 57.328'N	121 44.700'E	18	7	0	270	0	7431	7610
46		DaQing257	T	B	231	35.6	6		38 57.329'N	121 44.631'E	18	7	0	270	0	7382	7611
47		DaQing257	T	B	231	35.6	6		38 57.329'N	121 44.561'E	19	7	0	270	0	7332	7611
48		DaQing257	T	B	231	35.6	6		38 57.330'N	121 44.489'E	19	7	0	270	0	7281	7612
49		DaQing257	T	B	231	35.6	6		38 57.331'N	121 44.416'E	20	8	0	270	0	7229	7613
50		DaQing257	T	B	231	35.6	6		38 57.332'N	121 44.342'E	20	8	0	270	0	7176	7614
51		DaQing257	T	B	231	35.6	6		38 57.332'N	121 44.267'E	20	8	0	270	0	7123	7614
52		DaQing257	T	B	231	35.6	6		38 57.333'N	121 44.191'E	21	8	0	270	0	7069	7615
53		DaQing257	T	B	231	35.6	6		38 57.334'N	121 44.114'E	21	8	0	270	0	7014	7616
54		DaQing257	T	B	231	35.6	6		38 57.335'N	121 44.035'E	22	8	0	270	0	6958	7617
55		DaQing257	T	B	231	35.6	6		38 57.335'N	121 43.956'E	22	8	0	270	0	6902	7617
56		DaQing257	T	B	231	35.6	6		38 57.337'N	121 43.876'E	22	8	0	270	0	6845	7618
57		DaQing257	T	B	231	35.6	6		38 57.338'N	121 43.796'E	23	8	0	270	0	6788	7619
58		DaQing257	T	B	231	35.6	6		38 57.339'N	121 43.714'E	23	8	0	270	0	6730	7620
59		DaQing257	T	B	231	35.6	6		38 57.339'N	121 43.633'E	24	9	0	270	0	6672	7620
60		DaQing257	T	B	231	35.6	6		38 57.340'N	121 43.550'E	24	9	0	270	0	6613	7621
61		DaQing257	T	B	231	35.6	6		38 57.341'N	121 43.465'E	25	9	0	270	-2	6553	7622
62		DaQing257	T	B	231	35.6	6		38 57.342'N	121 43.382'E	25	9	0	270	0	6494	7623
63		DaQing257	T	B	231	35.6	6		38 57.343'N	121 43.298'E	25	9	0	270	0	6434	7624
64		DaQing257	T	B	231	35.6	6		38 57.343'N	121 43.214'E	26	9	0	270	0	6374	7624
65		DaQing257	T	B	231	35.6	6		38 57.343'N	121 43.129'E	26	9	0	270	0	6314	7624
66		DaQing257	T	B	231	35.6	6		38 57.343'N	121 43.045'E	27	9	0	269	0	6254	7624
67		DaQing257	T	B	231	35.6	6		38 57.343'N	121 42.961'E	27	9	0	269	0	6194	7624
68		DaQing257	T	B	231	35.6	6		38 57.343'N	121 42.875'E	27	9	0	269	0	6133	7624
69		DaQing257	T	B	231	35.6	6		38 57.343'N	121 42.790'E	28	9	0	269	0	6073	7624
70		DaQing257	T	B	231	35.6	6		38 57.342'N	121 42.705'E	28	9	0	269	0	6012	7623
71		DaQing257	T	B	231	35.6	6		38 57.342'N	121 42.619'E	29	9	0	269	0	5951	7623
72		DaQing257	T	B	231	35.6	6		38 57.342'N	121 42.533'E	29	9	0	269	0	5890	7623
73		DaQing257	T	B	231	35.6	6		38 57.342'N	121 42.447'E	30	9	0	269	0	5829	7623
74		DaQing257	T	B	231	35.6	6		38 57.341'N	121 42.360'E	30	9	0	269	0	5767	7622
75		DaQing257	T	B	231	35.6	6		38 57.341'N	121 42.274'E	30	9	0	269	0	5706	7622
76		DaQing257	T	B	231	35.6	6		38 57.340'N	121 42.187'E	31	9	0	269	0	5644	7621
77		DaQing257	T	B	231	35.6	6		38 57.340'N	121 42.100'E	31	9	0	269	0	5582	7621
78		DaQing257	T	B	231	35.6	6		38 57.340'N	121 42.014'E	32	9	0	269	0	5521	7621
79		DaQing257	T	B	231	35.6	6		38 57.339'N	121 41.927'E	32	9	0	269	0	5459	7620
80		DaQing257	T	B	231	35.6	6		38 57.339'N	121 41.840'E	32	9	0	269	0	5397	7620
81		DaQing257	T	B	231	35.6	6		38 57.339'N	121 41.753'E	33	9	0	269	0	5335	7620
82		DaQing257	T	B	231	35.6	6		38 57.338'N	121 41.668'E	33	9	0	269	0	5275	7619
83		DaQing257	T	B	231	35.6	6		38 57.338'N	121 41.584'E	34	9	0	269	0	5215	7619
84		DaQing257	T	B	231	35.6	6		38 57.338'N	121 41.504'E	34	8	0	269	0	5158	7619
85		DaQing257	T	B	231	35.6	6		38 57.337'N	121 41.425'E	35	8	0	269	0	5102	7618
86		DaQing257	T	B	231	35.6	6		38 57.337'N	121 41.348'E	35	8	0	269	0	5047	7618
87		DaQing257	T	B	231	35.6	6		38 57.335'N	121 41.273'E	35	8	0	269	0	4994	7617
88		DaQing257	T	B	231	35.6	6		38 57.335'N	121 41.201'E	36	7	0	269	0	4943	7617
89		DaQing257	T	B	231	35.6	6		38 57.335'N	121 41.131'E	36	7	0	269	0	4893	7617
90		DaQing257	T	B	231	35.6	6		38 57.335'N	121 41.063'E	37	7	0	269	0	4845	7617
91		DaQing257	T	B	231	35.6	6		38 57.334'N	121 40.996'E	37	7	0	269	0	4797	7616
92		DaQing257	T	B	231	35.6	6		38 57.334'N	121 40.931'E	37	6	0	269	0	4751	7616
93		DaQing257	T	B	231	35.6	6		38 57.334'N	121 40.869'E	38	6	0	269	0	4707	7616
94		DaQing257	T	B	231	35.6	6		38 57.334'N	121 40.808'E	38	6	0	269	0	4663	7616
95		DaQing257	T	B	231	35.6	6		38 57.333'N	121 40.748'E	39	6	0	269	0	4621	7615
96		DaQing257	T	B	231	35.6	6		38 57.333'N	121 40.689'E	39	6	0	269	0	4579	7615
97		DaQing257	T	B	231	35.6	6		38 57.333'N	121 40.633'E	40	6	0	269	0	4539	7615
98		DaQing257	T	B	231	35.6	6		38 57.333'N	121 40.578'E	40	6	0	269	0	4500	7615
99		DaQing257	T	B	231	35.6	6		38 57.332'N	121 40.523'E	40	5	0	269	3	4461	7614
100		DaQing257	T	B	231	35.6	6		38 57.332'N	121 40.470'E	41	5	0	269	5	4423	7614
101		DaQing257	T	B	231	35.6	6		38 57.332'N	121 40.419'E	41	5	0	270	6	4387	7614
102		DaQing257	T	B	231	35.6	6		38 57.331'N	121 40.369'E	42	5	0	270	9	4351	7613
103		DaQing257	T	B	231	35.6	6		38 57.331'N	121 40.318'E	42	5	0	271	11	4315	7613
104		DaQing257	T	B	231	35.6	6		38 57.331'N	121 40.270'E	42	5	0	272	15	4281	7613
105		DaQing257	T	B	231	35.6	6		38 57.332'N	121 40.224'E	43	5	0	274	21	4248	7614
106		DaQing257	T	B	231	35.6	6		38 57.333'N	121 40.178'E	43	4	0	276	25	4215	7615
107		DaQing257	T	B	231	35.6	6		38 57.334'N	121 40.133'E	44	4	0	278	25	4183	7616
108		DaQing257	T	B	231	35.6	6		38 57.338'N	121 40.089'E	44	4	0	281	25	4152	7619
109		DaQing257	T	B	231	35.6	6		38 57.341'N	121 40.048'E	45	4	0	284	27	4123	7622
110		DaQing257	T	B	231	35.6	6		38 57.346'N	121 40.007'E	45	4	0	287	28	4094	7627
111		DaQing257	T	B	231	35.6	6		38 57.353'N	121 39.968'E	45	4	0	291	30	4066	7633
112		DaQing257	T	B	231	35.6	6		38 57.361'N	121 39.931'E	46	4	0	294	34	4040	7640
113		DaQing257	T	B	231	35.6	6		38 57.369'N	121 39.896'E	46	3	0	298	34	4015	7648
114		DaQing257	T	B	231	35.6	6		38 57.379'N	121 39.864'E	47	3	0	301	34	3992	7657
115		DaQing257	T	B	231	35.6	6		38 57.389'N	121 39.834'E	47	3	0	305	34	3971	7666
116		DaQing257	T	B	231	35.6	6		38 57.401'N	121 39.806'E	47	3	0	309	34	3951	7677
117		DaQing257	T	B	231	35.6	6		38 57.412'N	121 39.781'E	48	3	0	313	34	3933	7687
118		DaQing257	T	B	231	35.6	6		38 57.424'N	121 39.758'E	48	2	0	317	34	3917	7698
119		DaQing257	T	B	231	35.6	6		38 57.437'N	121 39.739'E	49	2	0	321	34	3903	7710
120		DaQing257	T	B	231	35.6	6		38 57.451'N	121 39.720'E	49	2	0	325	23	3890	7723
121		DaQing257	T	B	231	35.6	6		38 57.467'N	121 39.704'E	50	2	0	328	4	3878	7737
122		DaQing257	T	B	231	35.6	6		38 57.484'N	121 39.690'E	50	2	0	331	0	3868	7753
123		DaQing257	T	B	231	35.6	6		38 57.503'N	121 39.675'E	50	3	0	334	-11	3858	7770
124		DaQing257	T	B	231	35.6	6		38 57.523'N	121 39.664'E	51	3	0	336	-18	3850	7789
125		DaQing257	T	B	231	35.6	6		38 57.543'N	121 39.654'E	51	3	0	337	-20	3843	7807
126		DaQing257	T	B	231	35.6	6		38 57.565'N	121 39.645'E	52	3	0	338	-20	3836	7827
127		DaQing257	T	B	231	35.6	6		38 57.587'N	121 39.636'E	52	3	0	338	-29	3830	7847
128		DaQing257	T	B	231	35.6	6		38 57.608'N	121 39.628'E	52	3	0	338	-29	3824	7866
129		DaQing257	T	B	231	35.6	6		38 57.628'N	121 39.618'E	53	3	0	338	-29	3817	7885
130		DaQing257	T	B	231	35.6	6		38 57.648'N	121 39.609'E	53	2	0	337	-29	3811	7903
131		DaQing257	T	B	231	35.6	6		38 57.668'N	121 39.601'E	54	2	0	337	-29	3805	7921
132		DaQing257	T	B	231	35.6	6		38 57.687'N	121 39.591'E	54	2	0	336	-29	3798	7939
133		DaQing257	T	B	231	35.6	6		38 57.706'N	121 39.583'E	55	2	0	336	-29	3792	7956
134		DaQing257	T	B	231	35.6	6		38 57.725'N	121 39.573'E	55	2	0	335	-29	3785	7973
135		DaQing257	T	B	231	35.6	6		38 57.742'N	121 39.564'E	55	2	0	334	-29	3779	7989
136		DaQing257	T	B	231	35.6	6		38 57.760'N	121 39.553'E	56	2	0	333	-29	3771	8005
137		DaQing257	T	B	231	35.6	6		38 57.777'N	121 39.543'E	56	2	0	332	-29	3764	8021
138		DaQing257	T	B	231	35.6	6		38 57.793'N	121 39.533'E	57	2	0	330	-29	3757	8036
139		DaQing257	T	B	231	35.6	6		38 57.809'N	121 39.522'E	57	2	0	329	-29	3749	8050
140		DaQing257	T	B	231	35.6	6		38 57.823'N	121 39.512'E	57	2	0	328	-29	3742	8063
141		DaQing257	T	B	231	35.6	6		38 57.836'N	121 39.502'E	58	2	0	328	-29	3735	8075
142		DaQing257	T	B	231	35.6	6		38 57.849'N	121 39.493'E	58	1	0	327	-29	3728	8087
143		DaQing257	T	B	231	35.6	6		38 57.860'N	121 39.484'E	59	1	0	326	-29	3722	8097
144		DaQing257	T	B	231	35.6	6		38 57.870'N	121 39.474'E	59	1	0	325	-4	3715	8106
145		DaQing257	T	B	231	35.6	6		38 57.881'N	121 39.466'E	60	1	0	325	0	3709	8116
1		DaQing257	T	B	231	35.6	6		38 55.812'N	121 47.028'E	0	8	0	0	0	9086	6224
2		DaQing257	T	B	231	35.6	6		38 55.869'N	121 47.029'E	0	8	0	359	-6	9087	6276
3		DaQing257	T	B	231	35.6	6		38 55.927'N	121 47.029'E	0	8	0	358	-6	9087	6329
4		DaQing257	T	B	231	35.6	6		38 55.986'N	121 47.029'E	1	8	0	356	-6	9087	6383
5		DaQing257	T	B	231	35.6	6		38 56.044'N	121 47.026'E	1	8	0	354	-6	9085	6436
6		DaQing257	T	B	231	35.6	6		38 56.104'N	121 47.022'E	2	8	0	352	-6	9082	6491
7		DaQing257	T	B	231	35.6	6		38 56.164'N	121 47.015'E	2	8	0	350	-6	9077	6546
8		DaQing257	T	B	231	35.6	6		38 56.225'N	121 47.004'E	2	8	0	348	-6	9069	6601
9		DaQing257	T	B	231	35.6	6		38 56.286'N	121 46.990'E	3	8	0	345	-6	9059	6657
10		DaQing257	T	B	231	35.6	6		38 56.346'N	121 46.973'E	3	8	0	343	-6	9047	6712
11		DaQing257	T	B	231	35.6	6		38 56.407'N	121 46.952'E	4	8	0	341	-6	9032	6768
12		DaQing257	T	B	231	35.6	6		38 56.466'N	121 46.928'E	4	8	0	338	-6	9015	6822
13		DaQing257	T	B	231	35.6	6		38 56.526'N	121 46.900'E	5	8	0	336	-11	8995	6877
14		DaQing257	T	B	231	35.6	6		38 56.584'N	121 46.869'E	5	8	0	333	-11	8973	6930
15		DaQing257	T	B	231	35.6	6		38 56.641'N	121 46.833'E	5	8	0	330	-11	8948	6982
16		DaQing257	T	B	231	35.6	6		38 56.697'N	121 46.794'E	6	8	0	327	-11	8920	7033
17		DaQing257	T	B	231	35.6	6		38 56.750'N	121 46.751'E	6	8	0	324	-11	8889	7082
18		DaQing257	T	B	231	35.6	6		38 56.802'N	121 46.703'E	7	8	0	320	-11	8855	7129
19		DaQing257	T	B	231	35.6	6		38 56.852'N	121 46.652'E	7	8	0	317	-11	8819	7175
20		DaQing257	T	B	231	35.6	6		38 56.899'N	121 46.596'E	7	8	0	314	-11	8779	7218
21		DaQing257	T	B	231	35.6	6		38 56.943'N	121 46.538'E	8	8	0	310	-11	8738	7258
22		DaQing257	T	B	231	35.6	6		38 56.984'N	121 46.476'E	8	8	0	307	-11	8694	7296
23		DaQing257	T	B	231	35.6	6		38 57.024'N	121 46.412'E	9	8	0	303	-11	8648	7332
24		DaQing257	T	B	231	35.6	6		38 57.059'N	121 46.343'E	9	9	0	300	-11	8599	7364
25		DaQing257	T	B	231	35.6	6		38 57.092'N	121 46.271'E	10	9	0	296	-11	8548	7394
26		DaQing257	T	B	231	35.6	6		38 57.120'N	121 46.199'E	10	9	0	293	-11	8497	7420
27		DaQing257	T	B	231	35.6	6		38 57.145'N	121 46.125'E	10	9	0	289	-11	8444	7443
28		DaQing257	T	B	231	35.6	6		38 57.167'N	121 46.046'E	11	9	0	286	-11	8388	7463
29		DaQing257	T	B	231	35.6	6		38 57.186'N	121 45.967'E	11	9	0	282	-11	8332	7480
30		DaQing257	T	B	231	35.6	6		38 57.200'N	121 45.887'E	12	9	0	279	-11	8275	7493
31		DaQing257	T	B	231	35.6	6		38 57.210'N	121 45.805'E	12	9	0	276	0	8217	7502
32		DaQing257	T	B	231	35.6	6		38 57.215'N	121 45.724'E	12	9	0	274	7	8159	7507
33		DaQing257	T	B	231	35.6	6		38 57.220'N	121 45.644'E	13	9	0	273	7	8102	7511
34		DaQing257	T	B	231	35.6	6		38 57.223'N	121 45.559'E	13	9	0	274	14	8042	7514
35		DaQing257	T	B	231	35.6	6		38 57.226'N	121 45.476'E	14	9	0	276	14	7983	7517
36		DaQing257	T	B	231	35.6	6		38 57.233'N	121 45.395'E	14	9	0	279	14	7925	7523
37		DaQing257	T	B	231	35.6	6		38 57.242'N	121 45.315'E	15	8	0	282	12	7868	7532
38		DaQing257	T	B	231	35.6	6		38 57.258'N	121 45.235'E	15	8	0	285	-17	7811	7546
39		DaQing257	T	B	231	35.6	6		38 57.276'N	121 45.157'E	15	8	0	285	-17	7756	7563
40		DaQing257	T	B	231	35.6	6		38 57.294'N	121 45.080'E	16	8	0	282	-25	7701	7579
41		DaQing257	T	B	231	35.6	6		38 57.310'N	121 45.004'E	16	8	0	278	-25	7647	7594
42		DaQing257	T	B	231	35.6	6		38 57.320'N	121 44.927'E	17	8	0	273	0	7592	7603
43		DaQing257	T	B	231	35.6	6		38 57.323'N	121 44.848'E	17	8	0	270	0	7536	7606
44		DaQing257	T	B	231	35.6	6		38 57.323'N	121 44.769'E	17	8	0	268	9	7480	7606
45		DaQing257	T	B	231	35.6	6		38 57.320'N	121 44.690'E	18	8	0	268	0	7424	7603
46		DaQing257	T	B	231	35.6	6		38 57.319'N	121 44.610'E	18	8	0	268	0	7367	7602
47		DaQing257	T	B	231	35.6	6		38 57.317'N	121 44.530'E	19	8	0	268	3	7310	7600
48		DaQing257	T	B	231	35.6	6		38 57.315'N	121 44.448'E	19	8	0	269	0	7252	7598
49		DaQing257	T	B	231	35.6	6		38 57.314'N	121 44.367'E	20	9	0	269	0	7194	7597
50		DaQing257	T	B	231	35.6	6		38 57.314'N	121 44.284'E	20	9	0	269	0	7135	7597
51		DaQing257	T	B	231	35.6	6		38 57.314'N	121 44.201'E	20	9	0	269	0	7076	7597
52		DaQing257	T	B	231	35.6	6		38 57.314'N	121 44.118'E	21	9	0	270	0	7017	7597
53		DaQing257	T	B	231	35.6	6		38 57.314'N	121 44.035'E	21	9	0	270	0	6958	7597
54		DaQing257	T	B	231	35.6	6		38 57.314'N	121 43.951'E	22	9	0	270	0	6898	7597
55		DaQing257	T	B	231	35.6	6		38 57.314'N	121 43.866'E	22	9	0	270	0	6838	7597
56		DaQing257	T	B	231	35.6	6		38 57.315'N	121 43.780'E	22	9	0	270	0	6777	7598
57		DaQing257	T	B	231	35.6	6		38 57.315'N	121 43.696'E	23	9	0	270	0	6717	7598
58		DaQing257	T	B	231	35.6	6		38 57.315'N	121 43.610'E	23	9	0	270	0	6656	7598
59		DaQing257	T	B	231	35.6	6		38 57.315'N	121 43.523'E	24	9	0	270	0	6594	7598
60		DaQing257	T	B	231	35.6	6		38 57.316'N	121 43.437'E	24	9	0	270	0	6533	7599
61		DaQing257	T	B	231	35.6	6		38 57.316'N	121 43.352'E	25	9	0	270	0	6472	7599
62		DaQing257	T	B	231	35.6	6		38 57.316'N	121 43.264'E	25	9	0	270	0	6410	7599
63		DaQing257	T	B	231	35.6	6		38 57.316'N	121 43.179'E	25	9	0	270	0	6349	7599
64		DaQing257	T	B	231	35.6	6		38 57.317'N	121 43.094'E	26	9	0	270	0	6289	7600
65		DaQing257	T	B	231	35.6	6		38 57.317'N	121 43.006'E	26	9	0	270	0	6226	7600
66		DaQing257	T	B	231	35.6	6		38 57.317'N	121 42.918'E	27	9	0	270	0	6164	7600
67		DaQing257	T	B	231	35.6	6		38 57.318'N	121 42.831'E	27	9	0	270	0	6102	7601
68		DaQing257	T	B	231	35.6	6		38 57.318'N	121 42.744'E	27	9	0	270	0	6040	7601
69		DaQing257	T	B	231	35.6	6		38 57.318'N	121 42.657'E	28	9	0	270	0	5978	7601
70		DaQing257	T	B	231	35.6	6		38 57.318'N	121 42.570'E	28	9	0	270	0	5916	7601
71		DaQing257	T	B	231	35.6	6		38 57.319'N	121 42.482'E	29	9	0	270	0	5854	7602
72		DaQing257	T	B	231	35.6	6		38 57.319'N	121 42.395'E	29	9	0	270	0	5792	7602
73		DaQing257	T	B	231	35.6	6		38 57.319'N	121 42.307'E	30	9	0	270	0	5729	7602
74		DaQing257	T	B	231	35.6	6		38 57.319'N	121 42.219'E	30	9	0	270	0	5667	7602
75		DaQing257	T	B	231	35.6	6		38 57.320'N	121 42.132'E	30	9	0	270	0	5605	7603
76		DaQing257	T	B	231	35.6	6		38 57.320'N	121 42.044'E	31	9	0	270	0	5542	7603
77		DaQing257	T	B	231	35.6	6		38 57.320'N	121 41.956'E	31	9	0	270	0	5480	7603
78		DaQing257	T	B	231	35.6	6		38 57.321'N	121 41.869'E	32	9	0	270	0	5418	7604
79		DaQing257	T	B	231	35.6	6		38 57.321'N	121 41.782'E	32	9	0	270	0	5356	7604
80		DaQing257	T	B	231	35.6	6		38 57.321'N	121 41.693'E	32	9	0	270	0	5293	7604
81		DaQing257	T	B	231	35.6	6		38 57.321'N	121 41.606'E	33	9	0	270	0	5231	7604
82		DaQing257	T	B	231	35.6	6		38 57.322'N	121 41.519'E	33	9	0	270	0	5169	7605
83		DaQing257	T	B	231	35.6	6		38 57.322'N	121 41.432'E	34	9	0	270	0	5107	7605
84		DaQing257	T	B	231	35.6	6		38 57.322'N	121 41.345'E	34	9	0	270	0	5045	7605
85		DaQing257	T	B	231	35.6	6		38 57.322'N	121 41.258'E	35	9	0	270	0	4983	7605
86		DaQing257	T	B	231	35.6	6		38 57.323'N	121 41.170'E	35	9	0	270	0	4921	7606
87		DaQing257	T	B	231	35.6	6		38 57.323'N	121 41.082'E	35	9	0	270	0	4858	7606
88		DaQing257	T	B	231	35.6	6		38 57.323'N	121 40.995'E	36	9	0	270	0	4796	7606
89		DaQing257	T	B	231	35.6	6		38 57.323'N	121 40.907'E	36	9	0	270	0	4734	7606
90		DaQing257	T	B	231	35.6	6		38 57.323'N	121 40.820'E	37	9	0	270	9	4672	7606
91		DaQing257	T	B	231	35.6	6		38 57.323'N	121 40.743'E	37	8	0	271	9	4617	7606
92		DaQing257	T	B	231	35.6	6		38 57.324'N	121 40.657'E	37	8	0	273	13	4556	7607
93		DaQing257	T	B	231	35.6	6		38 57.327'N	121 40.580'E	38	8	0	276	13	4501	7609
94		DaQing257	T	B	231	35.6	6		38 57.330'N	121 40.512'E	38	8	0	278	13	4453	7612
95		DaQing257	T	B	231	35.6	6		38 57.338'N	121 40.435'E	39	7	0	282	18	4398	7619
96		DaQing257	T	B	231	35.6	6		38 57.346'N	121 40.366'E	39	7	0	285	18	4349	7627
97		DaQing257	T	B	231	35.6	6		38 57.359'N	121 40.303'E	40	7	0	288	10	4304	7639
98		DaQing257	T	B	231	35.6	6		38 57.375'N	121 40.244'E	40	6	0	291	0	4262	7653
99		DaQing257	T	B	231	35.6	6		38 57.392'N	121 40.185'E	40	6	0	293	0	4220	7669
100		DaQing257	T	B	231	35.6	6		38 57.411'N	121 40.128'E	41	6	0	294	-6	4180	7686
101		DaQing257	T	B	231	35.6	6		38 57.421'N	121 40.099'E	41	6	0	294	-6	4159	7695
102		DaQing257	T	B	231	35.6	6		38 57.449'N	121 40.023'E	42	6	0	294	-6	4105	7721
103		DaQing257	T	B	231	35.6	6		38 57.467'N	121 39.971'E	42	6	0	293	-9	4068	7737
104		DaQing257	T	B	231	35.6	6		38 57.484'N	121 39.922'E	42	5	0	293	0	4033	7753
105		DaQing257	T	B	231	35.6	6		38 57.500'N	121 39.872'E	43	5	0	292	11	3998	7768
106		DaQing257	T	B	231	35.6	6		38 57.516'N	121 39.826'E	43	5	0	292	16	3965	7782
107		DaQing257	T	B	231	35.6	6		38 57.530'N	121 39.780'E	44	5	0	293	16	3932	7795
108		DaQing257	T	B	231	35.6	6		38 57.544'N	121 39.736'E	44	5	0	294	21	3901	7808
109		DaQing257	T	B	231	35.6	6		38 57.557'N	121 39.695'E	45	4	0	295	21	3872	7820
110		DaQing257	T	B	231	35.6	6		38 57.570'N	121 39.657'E	45	4	0	297	26	3845	7832
111		DaQing257	T	B	231	35.6	6		38 57.584'N	121 39.622'E	45	4	0	299	29	3820	7844
112		DaQing257	T	B	231	35.6	6		38 57.597'N	121 39.588'E	46	3	0	301	29	3796	7856
113		DaQing257	T	B	231	35.6	6		38 57.610'N	121 39.559'E	46	3	0	303	29	3775	7868
114		DaQing257	T	B	231	35.6	6		38 57.622'N	121 39.533'E	47	3	0	305	31	3757	7879
115		DaQing257	T	B	231	35.6	6		38 57.633'N	121 39.511'E	47	2	0	308	33	3741	7889
116		DaQing257	T	B	231	35.6	6		38 57.644'N	121 39.493'E	47	2	0	311	33	3728	7899
117		DaQing257	T	B	231	35.6	6		38 57.652'N	121 39.477'E	48	1	0	314	33	3717	7907
118		DaQing257	T	B	231	35.6	6		38 57.660'N	121 39.465'E	48	1	0	316	33	3708	7914
119		DaQing257	T	B	231	35.6	6		38 57.668'N	121 39.455'E	49	1	0	319	33	3701	7921
120		DaQing257	T	B	231	35.6	6		38 57.674'N	121 39.446'E	49	1	0	322	33	3695	7927
121		DaQing257	T	B	231	35.6	6		38 57.682'N	121 39.438'E	50	1	0	325	33	3689	7934
122		DaQing257	T	B	231	35.6	6		38 57.691'N	121 39.429'E	50	1	0	328	26	3683	7942
123		DaQing257	T	B	231	35.6	6		38 57.701'N	121 39.421'E	50	1	0	331	26	3677	7951
124		DaQing257	T	B	231	35.6	6		38 57.709'N	121 39.412'E	51	1	0	333	26	3671	7959
125		DaQing257	T	B	231	35.6	6		38 57.721'N	121 39.404'E	51	1	0	336	25	3665	7970
126		DaQing257	T	B	231	35.6	6		38 57.733'N	121 39.396'E	52	1	0	339	25	3659	7981
127		DaQing257	T	B	231	35.6	6		38 57.745'N	121 39.389'E	52	2	0	341	25	3654	7992
128		DaQing257	T	B	231	35.6	6		38 57.760'N	121 39.382'E	52	2	0	344	25	3649	8005
129		DaQing257	T	B	231	35.6	6		38 57.774'N	121 39.376'E	53	2	0	347	25	3645	8018
130		DaQing257	T	B	231	35.6	6		38 57.789'N	121 39.369'E	53	2	0	350	25	3640	8032
131		DaQing257	T	B	231	35.6	6		38 57.804'N	121 39.365'E	54	2	0	352	25	3637	8046
1		DaQing257	T	B	231	35.6	6		38 55.812'N	121 47.028'E	0	8	0	0	0	9086	6224
2		DaQing257	T	B	231	35.6	6		38 55.869'N	121 47.029'E	0	8	0	359	-6	9087	6276
3		DaQing257	T	B	231	35.6	6		38 55.927'N	121 47.029'E	0	8	0	358	-6	9087	6329
4		DaQing257	T	B	231	35.6	6		38 55.987'N	121 47.029'E	1	8	0	356	-6	9087	6384
5		DaQing257	T	B	231	35.6	6		38 56.050'N	121 47.026'E	1	8	0	354	-6	9085	6441
6		DaQing257	T	B	231	35.6	6		38 56.112'N	121 47.021'E	2	9	0	351	-6	9081	6498
7		DaQing257	T	B	231	35.6	6		38 56.176'N	121 47.011'E	2	9	0	349	-6	9074	6557
8		DaQing257	T	B	231	35.6	6		38 56.242'N	121 46.998'E	2	9	0	346	-6	9065	6617
9		DaQing257	T	B	231	35.6	6		38 56.309'N	121 46.980'E	3	9	0	343	-6	9052	6678
10		DaQing257	T	B	231	35.6	6		38 56.375'N	121 46.957'E	3	9	0	341	-6	9036	6739
11		DaQing257	T	B	231	35.6	6		38 56.442'N	121 46.929'E	4	9	0	338	-9	9016	6800
12		DaQing257	T	B	231	35.6	6		38 56.510'N	121 46.898'E	4	10	0	334	-8	8994	6862
13		DaQing257	T	B	231	35.6	6		38 56.576'N	121 46.860'E	5	10	0	331	-8	8967	6922
14		DaQing257	T	B	231	35.6	6		38 56.637'N	121 46.817'E	5	10	0	328	-8	8936	6978
15		DaQing257	T	B	231	35.6	6		38 56.699'N	121 46.769'E	5	10	0	325	-7	8902	7035
16		DaQing257	T	B	231	35.6	6		38 56.760'N	121 46.715'E	6	10	0	322	-7	8864	7091
17		DaQing257	T	B	231	35.6	6		38 56.818'N	121 46.658'E	6	10	0	320	-7	8823	7144
18		DaQing257	T	B	231	35.6	6		38 56.875'N	121 46.597'E	7	10	0	317	-7	8780	7196
19		DaQing257	T	B	231	35.6	6		38 56.930'N	121 46.533'E	7	10	0	314	-7	8734	7246
20		DaQing257	T	B	231	35.6	6		38 56.981'N	121 46.465'E	7	10	0	311	-7	8686	7293
21		DaQing257	T	B	231	35.6	6		38 57.033'N	121 46.392'E	8	10	0	309	-7	8634	7340
22		DaQing257	T	B	231	35.6	6		38 57.080'N	121 46.317'E	8	10	0	306	-7	8581	7383
23		DaQing257	T	B	231	35.6	6		38 57.124'N	121 46.239'E	9	10	0	303	-7	8525	7424
24		DaQing257	T	B	231	35.6	6		38 57.166'N	121 46.158'E	9	10	0	300	-7	8468	7462
25		DaQing257	T	B	231	35.6	6		38 57.205'N	121 46.074'E	10	10	0	298	-7	8408	7498
26		DaQing257	T	B	231	35.6	6		38 57.240'N	121 45.988'E	10	10	0	295	-7	8347	7530
27		DaQing257	T	B	231	35.6	6		38 57.273'N	121 45.900'E	10	10	0	292	-7	8284	7560
28		DaQing257	T	B	231	35.6	6		38 57.303'N	121 45.808'E	11	10	0	289	-7	8219	7587
29		DaQing257	T	B	231	35.6	6		38 57.328'N	121 45.715'E	11	10	0	286	-19	8153	7610
30		DaQing257	T	B	231	35.6	6		38 57.351'N	121 45.623'E	12	10	0	282	-25	8087	7631
31		DaQing257	T	B	231	35.6	6		38 57.368'N	121 45.533'E	12	10	0	277	-25	8023	7647
32		DaQing257	T	B	231	35.6	6		38 57.377'N	121 45.444'E	12	9	0	271	-5	7960	7655
33		DaQing257	T	B	231	35.6	6		38 57.377'N	121 45.358'E	13	9	0	267	0	7899	7655
34		DaQing257	T	B	231	35.6	6		38 57.373'N	121 45.274'E	13	9	0	264	4	7839	7651
35		DaQing257	T	B	231	35.6	6		38 57.366'N	121 45.192'E	14	8	0	263	4	7781	7645
36		DaQing257	T	B	231	35.6	6		38 57.357'N	121 45.112'E	14	8	0	263	4	7724	7637
37		DaQing257	T	B	231	35.6	6		38 57.350'N	121 45.033'E	15	8	0	263	8	7668	7630
38		DaQing257	T	B	231	35.6	6		38 57.342'N	121 44.957'E	15	8	0	264	8	7614	7623
39		DaQing257	T	B	231	35.6	6		38 57.335'N	121 44.882'E	15	8	0	265	8	7560	7617
40		DaQing257	T	B	231	35.6	6		38 57.330'N	121 44.807'E	16	8	0	267	3	7507	7612
41		DaQing257	T	B	231	35.6	6		38 57.328'N	121 44.735'E	16	7	0	268	0	7456	7610
42		DaQing257	T	B	231	35.6	6		38 57.326'N	121 44.664'E	17	7	0	269	0	7405	7608
43		DaQing257	T	B	231	35.6	6		38 57.326'N	121 44.592'E	17	7	0	269	0	7354	7608
44		DaQing257	T	B	231	35.6	6		38 57.326'N	121 44.522'E	17	7	0	270	0	7304	7608
45		DaQing257	T	B	231	35.6	6		38 57.326'N	121 44.453'E	18	7	0	270	0	7255	7608
46		DaQing257	T	B	231	35.6	6		38 57.326'N	121 44.384'E	18	7	0	270	0	7206	7608
47		DaQing257	T	B	231	35.6	6		38 57.327'N	121 44.316'E	19	7	0	270	0	7158	7609
48		DaQing257	T	B	231	35.6	6		38 57.328'N	121 44.246'E	19	7	0	270	0	7108	7610
49		DaQing257	T	B	231	35.6	6		38 57.329'N	121 44.180'E	20	7	0	270	0	7061	7611
50		DaQing257	T	B	231	35.6	6		38 57.329'N	121 44.112'E	20	7	0	270	0	7013	7611
51		DaQing257	T	B	231	35.6	6		38 57.330'N	121 44.046'E	20	7	0	271	0	6966	7612
52		DaQing257	T	B	231	35.6	6		38 57.331'N	121 43.979'E	21	7	0	271	0	6918	7613
53		DaQing257	T	B	231	35.6	6		38 57.332'N	121 43.914'E	21	7	0	271	0	6872	7614
54		DaQing257	T	B	231	35.6	6		38 57.333'N	121 43.848'E	22	7	0	271	0	6825	7615
55		DaQing257	T	B	231	35.6	6		38 57.334'N	121 43.783'E	22	7	0	271	0	6779	7616
56		DaQing257	T	B	231	35.6	6		38 57.334'N	121 43.717'E	22	7	0	271	0	6732	7616
57		DaQing257	T	B	231	35.6	6		38 57.335'N	121 43.652'E	23	7	0	271	0	6686	7617
58		DaQing257	T	B	231	35.6	6		38 57.337'N	121 43.588'E	23	7	0	271	0	6640	7618
59		DaQing257	T	B	231	35.6	6		38 57.338'N	121 43.523'E	24	7	0	271	0	6594	7619
60		DaQing257	T	B	231	35.6	6		38 57.339'N	121 43.458'E	24	7	0	271	-1	6548	7620
61		DaQing257	T	B	231	35.6	6		38 57.340'N	121 43.395'E	25	7	0	270	-1	6503	7621
62		DaQing257	T	B	231	35.6	6		38 57.341'N	121 43.330'E	25	7	0	270	-1	6457	7622
63		DaQing257	T	B	231	35.6	6		38 57.342'N	121 43.267'E	25	6	0	270	-1	6412	7623
64		DaQing257	T	B	231	35.6	6		38 57.342'N	121 43.204'E	26	6	0	270	-1	6367	7623
65		DaQing257	T	B	231	35.6	6		38 57.342'N	121 43.141'E	26	6	0	269	-1	6322	7623
66		DaQing257	T	B	231	35.6	6		38 57.342'N	121 43.077'E	27	6	0	269	0	6277	7623
67		DaQing257	T	B	231	35.6	6		38 57.342'N	121 43.014'E	27	6	0	269	0	6232	7623
68		DaQing257	T	B	231	35.6	6		38 57.341'N	121 42.951'E	27	7	0	269	0	6187	7622
69		DaQing257	T	B	231	35.6	6		38 57.340'N	121 42.886'E	28	7	0	269	0	6141	7621
70		DaQing257	T	B	231	35.6	6		38 57.339'N	121 42.819'E	28	7	0	269	0	6093	7620
71		DaQing257	T	B	231	35.6	6		38 57.338'N	121 42.750'E	29	7	0	269	0	6044	7619
72		DaQing257	T	B	231	35.6	6		38 57.338'N	121 42.679'E	29	7	0	269	0	5994	7619
73		DaQing257	T	B	231	35.6	6		38 57.337'N	121 42.605'E	30	8	0	269	0	5941	7618
74		DaQing257	T	B	231	35.6	6		38 57.337'N	121 42.532'E	30	8	0	270	0	5889	7618
75		DaQing257	T	B	231	35.6	6		38 57.337'N	121 42.459'E	30	8	0	270	0	5837	7618
76		DaQing257	T	B	231	35.6	6		38 57.337'N	121 42.381'E	31	8	0	270	0	5782	7618
77		DaQing257	T	B	231	35.6	6		38 57.338'N	121 42.304'E	31	8	0	270	0	5727	7619
78		DaQing257	T	B	231	35.6	6		38 57.338'N	121 42.226'E	32	8	0	270	-1	5672	7619
79		DaQing257	T	B	231	35.6	6		38 57.339'N	121 42.149'E	32	8	0	270	0	5617	7620
80		DaQing257	T	B	231	35.6	6		38 57.340'N	121 42.070'E	32	8	0	270	0	5561	7621
81		DaQing257	T	B	231	35.6	6		38 57.340'N	121 41.993'E	33	8	0	270	0	5506	7621
82		DaQing257	T	B	231	35.6	6		38 57.341'N	121 41.917'E	33	8	0	270	0	5452	7622
83		DaQing257	T	B	231	35.6	6		38 57.341'N	121 41.843'E	34	8	0	270	0	5399	7622
84		DaQing257	T	B	231	35.6	6		38 57.342'N	121 41.769'E	34	8	0	270	0	5347	7623
85		DaQing257	T	B	231	35.6	6		38 57.342'N	121 41.698'E	35	7	0	270	0	5296	7623
86		DaQing257	T	B	231	35.6	6		38 57.343'N	121 41.626'E	35	7	0	270	0	5245	7624
87		DaQing257	T	B	231	35.6	6		38 57.343'N	121 41.554'E	35	7	0	270	0	5194	7624
88		DaQing257	T	B	231	35.6	6		38 57.343'N	121 41.485'E	36	7	0	270	0	5145	7624
89		DaQing257	T	B	231	35.6	6		38 57.344'N	121 41.415'E	36	7	0	270	0	5095	7625
90		DaQing257	T	B	231	35.6	6		38 57.344'N	121 41.346'E	37	7	0	270	-1	5046	7625
91		DaQing257	T	B	231	35.6	6		38 57.345'N	121 41.279'E	37	7	0	270	-1	4998	7626
92		DaQing257	T	B	231	35.6	6		38 57.345'N	121 41.211'E	37	7	0	269	-1	4950	7626
93		DaQing257	T	B	231	35.6	6		38 57.345'N	121 41.146'E	38	7	0	269	-1	4904	7626
94		DaQing257	T	B	231	35.6	6		38 57.345'N	121 41.082'E	38	7	0	269	-1	4858	7626
95		DaQing257	T	B	231	35.6	6		38 57.345'N	121 41.017'E	39	6	0	268	-1	4812	7626
96		DaQing257	T	B	231	35.6	6		38 57.344'N	121 40.955'E	39	6	0	268	-1	4768	7625
97		DaQing257	T	B	231	35.6	6		38 57.343'N	121 40.893'E	40	6	0	268	-1	4724	7624
98		DaQing257	T	B	231	35.6	6		38 57.341'N	121 40.831'E	40	6	0	267	2	4680	7622
99		DaQing257	T	B	231	35.6	6		38 57.339'N	121 40.771'E	40	6	0	267	2	4637	7620
100		DaQing257	T	B	231	35.6	6		38 57.338'N	121 40.713'E	41	6	0	267	2	4596	7619
101		DaQing257	T	B	231	35.6	6		38 57.335'N	121 40.656'E	41	6	0	267	6	4555	7617
102		DaQing257	T	B	231	35.6	6		38 57.333'N	121 40.601'E	42	6	0	268	6	4516	7615
103		DaQing257	T	B	231	35.6	6		38 57.331'N	121 40.546'E	42	5	0	269	6	4477	7613
104		DaQing257	T	B	231	35.6	6		38 57.330'N	121 40.491'E	42	5	0	270	6	4438	7612
105		DaQing257	T	B	231	35.6	6		38 57.329'N	121 40.439'E	43	5	0	271	16	4401	7611
106		DaQing257	T	B	231	35.6	6		38 57.329'N	121 40.390'E	43	5	0	272	16	4366	7611
107		DaQing257	T	B	231	35.6	6		38 57.329'N	121 40.339'E	44	5	0	274	16	4330	7611
108		DaQing257	T	B	231	35.6	6		38 57.331'N	121 40.291'E	44	5	0	276	16	4296	7613
109		DaQing257	T	B	231	35.6	6		38 57.333'N	121 40.245'E	45	5	0	279	16	4263	7615
110		DaQing257	T	B	231	35.6	6		38 57.337'N	121 40.199'E	45	4	0	281	26	4230	7618
111		DaQing257	T	B	231	35.6	6		38 57.341'N	121 40.155'E	45	4	0	284	26	4199	7622
112		DaQing257	T	B	231	35.6	6		38 57.346'N	121 40.113'E	46	4	0	287	26	4169	7627
113		DaQing257	T	B	231	35.6	6		38 57.354'N	121 40.072'E	46	4	0	290	26	4140	7634
114		DaQing257	T	B	231	35.6	6		38 57.362'N	121 40.033'E	47	4	0	293	26	4112	7641
115		DaQing257	T	B	231	35.6	6		38 57.371'N	121 39.995'E	47	4	0	296	26	4085	7650
116		DaQing257	T	B	231	35.6	6		38 57.382'N	121 39.960'E	47	4	0	299	26	4060	7660
117		DaQing257	T	B	231	35.6	6		38 57.394'N	121 39.927'E	48	3	0	302	26	4037	7671
118		DaQing257	T	B	231	35.6	6		38 57.409'N	121 39.895'E	48	3	0	305	26	4014	7684
119		DaQing257	T	B	231	35.6	6		38 57.424'N	121 39.867'E	49	3	0	308	26	3994	7698
120		DaQing257	T	B	231	35.6	6		38 57.439'N	121 39.839'E	49	3	0	311	26	3974	7712
121		DaQing257	T	B	231	35.6	6		38 57.457'N	121 39.813'E	50	3	0	314	-8	3956	7728
122		DaQing257	T	B	231	35.6	6		38 57.474'N	121 39.789'E	50	3	0	316	-8	3939	7744
123		DaQing257	T	B	231	35.6	6		38 57.492'N	121 39.767'E	50	3	0	318	-17	3923	7760
124		DaQing257	T	B	231	35.6	6		38 57.510'N	121 39.747'E	51	3	0	319	-20	3909	7777
125		DaQing257	T	B	231	35.6	6		38 57.529'N	121 39.727'E	51	3	0	320	-24	3895	7794
126		DaQing257	T	B	231	35.6	6		38 57.548'N	121 39.709'E	52	3	0	321	-25	3882	7811
127		DaQing257	T	B	231	35.6	6		38 57.566'N	121 39.692'E	52	3	0	321	-25	3870	7828
128		DaQing257	T	B	231	35.6	6		38 57.586'N	121 39.674'E	52	3	0	321	-25	3857	7846
129		DaQing257	T	B	231	35.6	6		38 57.604'N	121 39.657'E	53	3	0	321	-4	3845	7863
130		DaQing257	T	B	231	35.6	6		38 57.623'N	121 39.640'E	53	3	0	320	0	3833	7880
131		DaQing257	T	B	231	35.6	6		38 57.640'N	121 39.622'E	54	3	0	320	0	3820	7896
132		DaQing257	T	B	231	35.6	6		38 57.658'N	121 39.605'E	54	2	0	320	0	3808	7912
133		DaQing257	T	B	231	35.6	6		38 57.673'N	121 39.588'E	55	2	0	320	0	3796	7926
134		DaQing257	T	B	231	35.6	6		38 57.689'N	121 39.571'E	55	2	0	320	0	3784	7940
135		DaQing257	T	B	231	35.6	6		38 57.702'N	121 39.556'E	55	2	0	320	0	3773	7952
136		DaQing257	T	B	231	35.6	6		38 57.716'N	121 39.542'E	56	2	0	320	0	3763	7965
137		DaQing257	T	B	231	35.6	6		38 57.728'N	121 39.528'E	56	2	0	320	0	3753	7976
138		DaQing257	T	B	231	35.6	6		38 57.740'N	121 39.515'E	57	2	0	320	0	3744	7987
139		DaQing257	T	B	231	35.6	6		38 57.751'N	121 39.502'E	57	1	0	321	5	3735	7997
140		DaQing257	T	B	231	35.6	6		38 57.761'N	121 39.491'E	57	1	0	321	5	3727	8006
141		DaQing257	T	B	231	35.6	6		38 57.771'N	121 39.481'E	58	1	0	322	5	3720	8015
142		DaQing257	T	B	231	35.6	6		38 57.780'N	121 39.472'E	58	1	0	322	5	3713	8024
143		DaQing257	T	B	231	35.6	6		38 57.790'N	121 39.462'E	59	1	0	323	5	3706	8033
144		DaQing257	T	B	231	35.6	6		38 57.800'N	121 39.452'E	59	1	0	323	5	3699	8042
145		DaQing257	T	B	231	35.6	6		38 57.809'N	121 39.442'E	60	1	0	324	5	3692	8050
146		DaQing257	T	B	231	35.6	6		38 57.819'N	121 39.434'E	60	1	0	324	5	3686	8059
147		DaQing257	T	B	231	35.6	6		38 57.828'N	121 39.424'E	60	1	0	324	5	3679	8068
1		DaQing257	T	B	231	35.6	6		38 55.812'N	121 47.028'E	0	8	0	0	0	9086	6224
2		DaQing257	T	B	231	35.6	6		38 55.869'N	121 47.029'E	0	8	0	359	-6	9087	6276
3		DaQing257	T	B	231	35.6	6		38 55.928'N	121 47.029'E	0	8	0	358	-6	9087	6330
4		DaQing257	T	B	231	35.6	6		38 55.986'N	121 47.029'E	1	8	0	356	-6	9087	6383
5		DaQing257	T	B	231	35.6	6		38 56.045'N	121 47.026'E	1	8	0	354	-6	9085	6437
6		DaQing257	T	B	231	35.6	6		38 56.105'N	121 47.022'E	2	8	0	352	-6	9082	6492
7		DaQing257	T	B	231	35.6	6		38 56.164'N	121 47.013'E	2	8	0	350	-6	9076	6546
8		DaQing257	T	B	231	35.6	6		38 56.227'N	121 47.002'E	2	8	0	347	-6	9068	6603
9		DaQing257	T	B	231	35.6	6		38 56.287'N	121 46.988'E	3	8	0	345	-6	9058	6658
10		DaQing257	T	B	231	35.6	6		38 56.348'N	121 46.970'E	3	8	0	343	-6	9045	6714
11		DaQing257	T	B	231	35.6	6		38 56.408'N	121 46.949'E	4	8	0	340	-6	9030	6769
12		DaQing257	T	B	231	35.6	6		38 56.468'N	121 46.923'E	4	8	0	338	-6	9012	6824
13		DaQing257	T	B	231	35.6	6		38 56.526'N	121 46.897'E	5	8	0	336	-6	8993	6877
14		DaQing257	T	B	231	35.6	6		38 56.584'N	121 46.864'E	5	8	0	333	-6	8970	6930
15		DaQing257	T	B	231	35.6	6		38 56.642'N	121 46.829'E	5	9	0	331	-6	8945	6983
16		DaQing257	T	B	231	35.6	6		38 56.698'N	121 46.790'E	6	9	0	329	-6	8917	7034
17		DaQing257	T	B	231	35.6	6		38 56.754'N	121 46.748'E	6	9	0	327	-6	8887	7085
18		DaQing257	T	B	231	35.6	6		38 56.808'N	121 46.704'E	7	9	0	325	-6	8856	7135
19		DaQing257	T	B	231	35.6	6		38 56.861'N	121 46.658'E	7	9	0	323	-6	8823	7183
20		DaQing257	T	B	231	35.6	6		38 56.912'N	121 46.608'E	7	9	0	321	-8	8788	7230
21		DaQing257	T	B	231	35.6	6		38 56.964'N	121 46.558'E	8	9	0	319	-8	8752	7277
22		DaQing257	T	B	231	35.6	6		38 57.013'N	121 46.503'E	8	9	0	316	-8	8713	7322
23		DaQing257	T	B	231	35.6	6		38 57.060'N	121 46.447'E	9	9	0	314	-8	8673	7365
24		DaQing257	T	B	231	35.6	6		38 57.105'N	121 46.388'E	9	9	0	311	-8	8631	7406
25		DaQing257	T	B	231	35.6	6		38 57.148'N	121 46.324'E	10	9	0	309	-18	8586	7446
26		DaQing257	T	B	231	35.6	6		38 57.190'N	121 46.261'E	10	9	0	305	-18	8541	7484
27		DaQing257	T	B	231	35.6	6		38 57.227'N	121 46.195'E	10	9	0	301	-18	8494	7518
28		DaQing257	T	B	231	35.6	6		38 57.261'N	121 46.126'E	11	8	0	296	-18	8445	7549
29		DaQing257	T	B	231	35.6	6		38 57.291'N	121 46.054'E	11	8	0	291	-18	8394	7576
30		DaQing257	T	B	231	35.6	6		38 57.315'N	121 45.980'E	12	8	0	286	-18	8341	7598
31		DaQing257	T	B	231	35.6	6		38 57.332'N	121 45.904'E	12	8	0	281	-18	8287	7614
32		DaQing257	T	B	231	35.6	6		38 57.345'N	121 45.827'E	12	8	0	276	-18	8232	7626
33		DaQing257	T	B	231	35.6	6		38 57.352'N	121 45.748'E	13	8	0	271	4	8176	7632
34		DaQing257	T	B	231	35.6	6		38 57.352'N	121 45.669'E	13	8	0	269	9	8120	7632
35		DaQing257	T	B	231	35.6	6		38 57.350'N	121 45.590'E	14	8	0	268	0	8064	7630
36		DaQing257	T	B	231	35.6	6		38 57.347'N	121 45.509'E	14	8	0	268	0	8006	7628
37		DaQing257	T	B	231	35.6	6		38 57.345'N	121 45.429'E	15	8	0	267	0	7949	7626
38		DaQing257	T	B	231	35.6	6		38 57.343'N	121 45.348'E	15	8	0	267	0	7892	7624
39		DaQing257	T	B	231	35.6	6		38 57.340'N	121 45.265'E	15	9	0	267	0	7833	7621
40		DaQing257	T	B	231	35.6	6		38 57.338'N	121 45.184'E	16	9	0	267	3	7775	7619
41		DaQing257	T	B	231	35.6	6		38 57.334'N	121 45.102'E	16	9	0	267	0	7717	7616
42		DaQing257	T	B	231	35.6	6		38 57.332'N	121 45.019'E	17	9	0	268	0	7658	7614
43		DaQing257	T	B	231	35.6	6		38 57.330'N	121 44.936'E	17	9	0	268	0	7599	7612
44		DaQing257	T	B	231	35.6	6		38 57.328'N	121 44.852'E	17	9	0	268	0	7539	7610
45		DaQing257	T	B	231	35.6	6		38 57.326'N	121 44.770'E	18	9	0	268	0	7481	7608
46		DaQing257	T	B	231	35.6	6		38 57.323'N	121 44.685'E	18	9	0	268	1	7420	7606
47		DaQing257	T	B	231	35.6	6		38 57.321'N	121 44.600'E	19	9	0	268	1	7360	7604
48		DaQing257	T	B	231	35.6	6		38 57.320'N	121 44.517'E	19	9	0	268	1	7301	7603
49		DaQing257	T	B	231	35.6	6		38 57.319'N	121 44.433'E	20	9	0	268	0	7241	7602
50		DaQing257	T	B	231	35.6	6		38 57.318'N	121 44.347'E	20	9	0	269	0	7180	7601
51		DaQing257	T	B	231	35.6	6		38 57.317'N	121 44.261'E	20	9	0	269	0	7119	7600
52		DaQing257	T	B	231	35.6	6		38 57.316'N	121 44.178'E	21	9	0	269	0	7060	7599
53		DaQing257	T	B	231	35.6	6		38 57.316'N	121 44.091'E	21	9	0	270	0	6998	7599
54		DaQing257	T	B	231	35.6	6		38 57.316'N	121 44.005'E	22	9	0	270	0	6937	7599
55		DaQing257	T	B	231	35.6	6		38 57.317'N	121 43.921'E	22	9	0	270	0	6877	7600
56		DaQing257	T	B	231	35.6	6		38 57.317'N	121 43.834'E	22	9	0	270	0	6815	7600
57		DaQing257	T	B	231	35.6	6		38 57.317'N	121 43.747'E	23	9	0	270	0	6753	7600
58		DaQing257	T	B	231	35.6	6		38 57.318'N	121 43.661'E	23	9	0	270	0	6692	7601
59		DaQing257	T	B	231	35.6	6		38 57.318'N	121 43.575'E	24	9	0	270	0	6631	7601
60		DaQing257	T	B	231	35.6	6		38 57.319'N	121 43.488'E	24	9	0	270	0	6569	7602
61		DaQing257	T	B	231	35.6	6		38 57.319'N	121 43.401'E	25	9	0	270	0	6507	7602
62		DaQing257	T	B	231	35.6	6		38 57.320'N	121 43.315'E	25	9	0	270	0	6446	7603
63		DaQing257	T	B	231	35.6	6		38 57.321'N	121 43.228'E	25	9	0	270	0	6384	7604
64		DaQing257	T	B	231	35.6	6		38 57.321'N	121 43.141'E	26	9	0	270	0	6322	7604
65		DaQing257	T	B	231	35.6	6		38 57.322'N	121 43.052'E	26	9	0	270	0	6259	7605
66		DaQing257	T	B	231	35.6	6		38 57.322'N	121 42.966'E	27	9	0	270	0	6198	7605
67		DaQing257	T	B	231	35.6	6		38 57.323'N	121 42.879'E	27	9	0	270	0	6136	7606
68		DaQing257	T	B	231	35.6	6		38 57.323'N	121 42.790'E	27	9	0	270	0	6073	7606
69		DaQing257	T	B	231	35.6	6		38 57.324'N	121 42.705'E	28	9	0	270	0	6012	7607
70		DaQing257	T	B	231	35.6	6		38 57.324'N	121 42.617'E	28	9	0	270	0	5950	7607
71		DaQing257	T	B	231	35.6	6		38 57.326'N	121 42.529'E	29	9	0	270	0	5887	7608
72		DaQing257	T	B	231	35.6	6		38 57.326'N	121 42.443'E	29	9	0	270	0	5826	7608
73		DaQing257	T	B	231	35.6	6		38 57.327'N	121 42.354'E	30	9	0	270	0	5763	7609
74		DaQing257	T	B	231	35.6	6		38 57.328'N	121 42.266'E	30	9	0	270	0	5700	7610
75		DaQing257	T	B	231	35.6	6		38 57.328'N	121 42.179'E	30	9	0	270	0	5638	7610
76		DaQing257	T	B	231	35.6	6		38 57.329'N	121 42.093'E	31	9	0	270	0	5577	7611
77		DaQing257	T	B	231	35.6	6		38 57.329'N	121 42.009'E	31	9	0	270	0	5517	7611
78		DaQing257	T	B	231	35.6	6		38 57.330'N	121 41.927'E	32	8	0	270	0	5459	7612
79		DaQing257	T	B	231	35.6	6		38 57.330'N	121 41.850'E	32	8	0	270	0	5404	7612
80		DaQing257	T	B	231	35.6	6		38 57.331'N	121 41.771'E	32	8	0	270	0	5348	7613
81		DaQing257	T	B	231	35.6	6		38 57.331'N	121 41.695'E	33	8	0	270	0	5294	7613
82		DaQing257	T	B	231	35.6	6		38 57.332'N	121 41.622'E	33	8	0	270	0	5242	7614
83		DaQing257	T	B	231	35.6	6		38 57.332'N	121 41.551'E	34	7	0	270	0	5192	7614
84		DaQing257	T	B	231	35.6	6		38 57.333'N	121 41.480'E	34	7	0	270	0	5141	7615
85		DaQing257	T	B	231	35.6	6		38 57.333'N	121 41.411'E	35	7	0	270	0	5092	7615
86		DaQing257	T	B	231	35.6	6		38 57.334'N	121 41.346'E	35	7	0	270	0	5046	7616
87		DaQing257	T	B	231	35.6	6		38 57.334'N	121 41.281'E	35	7	0	270	0	5000	7616
88		DaQing257	T	B	231	35.6	6		38 57.334'N	121 41.218'E	36	6	0	269	0	4955	7616
89		DaQing257	T	B	231	35.6	6		38 57.334'N	121 41.155'E	36	6	0	269	0	4910	7616
90		DaQing257	T	B	231	35.6	6		38 57.334'N	121 41.096'E	37	6	0	269	0	4868	7616
91		DaQing257	T	B	231	35.6	6		38 57.334'N	121 41.038'E	37	6	0	269	0	4827	7616
92		DaQing257	T	B	231	35.6	6		38 57.334'N	121 40.981'E	37	6	0	269	0	4786	7616
93		DaQing257	T	B	231	35.6	6		38 57.333'N	121 40.926'E	38	6	0	269	0	4747	7615
94		DaQing257	T	B	231	35.6	6		38 57.332'N	121 40.871'E	38	5	0	268	0	4708	7614
95		DaQing257	T	B	231	35.6	6		38 57.332'N	121 40.817'E	39	5	0	268	0	4670	7614
96		DaQing257	T	B	231	35.6	6		38 57.331'N	121 40.765'E	39	5	0	268	0	4633	7613
97		DaQing257	T	B	231	35.6	6		38 57.330'N	121 40.716'E	40	5	0	268	8	4598	7612
98		DaQing257	T	B	231	35.6	6		38 57.329'N	121 40.665'E	40	5	0	269	13	4562	7611
99		DaQing257	T	B	231	35.6	6		38 57.328'N	121 40.616'E	40	5	0	270	13	4527	7610
100		DaQing257	T	B	231	35.6	6		38 57.327'N	121 40.570'E	41	5	0	271	13	4494	7609
101		DaQing257	T	B	231	35.6	6		38 57.327'N	121 40.523'E	41	5	0	272	13	4461	7609
102		DaQing257	T	B	231	35.6	6		38 57.327'N	121 40.478'E	42	4	0	274	13	4429	7609
103		DaQing257	T	B	231	35.6	6		38 57.328'N	121 40.433'E	42	4	0	276	13	4397	7610
104		DaQing257	T	B	231	35.6	6		38 57.330'N	121 40.390'E	42	4	0	278	13	4366	7612
105		DaQing257	T	B	231	35.6	6		38 57.333'N	121 40.345'E	43	4	0	280	13	4334	7615
106		DaQing257	T	B	231	35.6	6		38 57.338'N	121 40.301'E	43	4	0	282	13	4303	7619
107		DaQing257	T	B	231	35.6	6		38 57.343'N	121 40.258'E	44	4	0	284	13	4272	7624
108		DaQing257	T	B	231	35.6	6		38 57.350'N	121 40.215'E	44	4	0	286	13	4242	7630
109		DaQing257	T	B	231	35.6	6		38 57.358'N	121 40.172'E	45	4	0	289	13	4211	7638
110		DaQing257	T	B	231	35.6	6		38 57.367'N	121 40.130'E	45	4	0	291	26	4181	7646
111		DaQing257	T	B	231	35.6	6		38 57.377'N	121 40.089'E	45	4	0	294	26	4152	7655
112		DaQing257	T	B	231	35.6	6		38 57.388'N	121 40.048'E	46	4	0	297	26	4123	7665
113		DaQing257	T	B	231	35.6	6		38 57.400'N	121 40.010'E	46	4	0	301	26	4096	7676
114		DaQing257	T	B	231	35.6	6		38 57.414'N	121 39.974'E	47	4	0	305	26	4070	7689
115		DaQing257	T	B	231	35.6	6		38 57.432'N	121 39.938'E	47	4	0	309	26	4045	7705
116		DaQing257	T	B	231	35.6	6		38 57.450'N	121 39.905'E	47	4	0	312	26	4021	7722
117		DaQing257	T	B	231	35.6	6		38 57.470'N	121 39.874'E	48	4	0	316	26	3999	7740
118		DaQing257	T	B	231	35.6	6		38 57.492'N	121 39.846'E	48	4	0	320	-3	3979	7760
119		DaQing257	T	B	231	35.6	6		38 57.516'N	121 39.820'E	49	4	0	322	-34	3961	7782
120		DaQing257	T	B	231	35.6	6		38 57.541'N	121 39.799'E	49	4	0	324	-34	3946	7805
121		DaQing257	T	B	231	35.6	6		38 57.565'N	121 39.778'E	50	4	0	325	-34	3931	7827
122		DaQing257	T	B	231	35.6	6		38 57.589'N	121 39.760'E	50	4	0	325	-34	3918	7849
123		DaQing257	T	B	231	35.6	6		38 57.614'N	121 39.742'E	50	3	0	325	-34	3905	7872
124		DaQing257	T	B	231	35.6	6		38 57.638'N	121 39.723'E	51	3	0	324	-34	3892	7894
125		DaQing257	T	B	231	35.6	6		38 57.661'N	121 39.705'E	51	3	0	322	-29	3879	7915
126		DaQing257	T	B	231	35.6	6		38 57.684'N	121 39.684'E	52	3	0	320	-29	3864	7936
127		DaQing257	T	B	231	35.6	6		38 57.706'N	121 39.664'E	52	3	0	318	-24	3850	7956
128		DaQing257	T	B	231	35.6	6		38 57.726'N	121 39.642'E	52	3	0	316	0	3834	7974
129		DaQing257	T	B	231	35.6	6		38 57.744'N	121 39.621'E	53	3	0	314	0	3819	7991
130		DaQing257	T	B	231	35.6	6		38 57.761'N	121 39.598'E	53	3	0	313	0	3803	8006
131		DaQing257	T	B	231	35.6	6		38 57.776'N	121 39.577'E	54	3	0	312	0	3788	8020
132		DaQing257	T	B	231	35.6	6		38 57.790'N	121 39.556'E	54	3	0	311	0	3773	8033
133		DaQing257	T	B	231	35.6	6		38 57.804'N	121 39.536'E	55	2	0	310	0	3759	8046
134		DaQing257	T	B	231	35.6	6		38 57.816'N	121 39.517'E	55	2	0	310	0	3745	8057
135		DaQing257	T	B	231	35.6	6		38 57.828'N	121 39.498'E	55	2	0	310	0	3732	8068
136		DaQing257	T	B	231	35.6	6		38 57.839'N	121 39.480'E	56	2	0	309	0	3719	8078
137		DaQing257	T	B	231	35.6	6		38 57.850'N	121 39.463'E	56	2	0	309	0	3707	8088
138		DaQing257	T	B	231	35.6	6		38 57.859'N	121 39.448'E	57	2	0	309	0	3696	8096
139		DaQing257	T	B	231	35.6	6		38 57.869'N	121 39.434'E	57	2	0	309	0	3686	8105
140		DaQing257	T	B	231	35.6	6		38 57.877'N	121 39.420'E	57	1	0	310	0	3676	8112
141		DaQing257	T	B	231	35.6	6		38 57.884'N	121 39.407'E	58	1	0	310	0	3667	8119
1		DaQing257	T	B	231	35.6	6		38 55.812'N	121 47.028'E	0	8	0	0	0	9086	6224
2		DaQing257	T	B	231	35.6	6		38 55.869'N	121 47.029'E	0	8	0	359	-8	9087	6276
3		DaQing257	T	B	231	35.6	6		38 55.928'N	121 47.029'E	0	8	0	357	-8	9087	6330
4		DaQing257	T	B	231	35.6	6		38 55.987'N	121 47.029'E	1	8	0	355	-8	9087	6384
5		DaQing257	T	B	231	35.6	6		38 56.050'N	121 47.025'E	1	8	0	352	-8	9084	6441
6		DaQing257	T	B	231	35.6	6		38 56.113'N	121 47.016'E	2	9	0	348	-8	9078	6499
7		DaQing257	T	B	231	35.6	6		38 56.175'N	121 47.004'E	2	9	0	345	-8	9069	6556
8		DaQing257	T	B	231	35.6	6		38 56.240'N	121 46.985'E	2	9	0	342	-8	9056	6615
9		DaQing257	T	B	231	35.6	6		38 56.305'N	121 46.963'E	3	9	0	338	-8	9040	6675
10		DaQing257	T	B	231	35.6	6		38 56.369'N	121 46.933'E	3	9	0	335	-8	9019	6733
11		DaQing257	T	B	231	35.6	6		38 56.432'N	121 46.900'E	4	9	0	331	-8	8995	6791
12		DaQing257	T	B	231	35.6	6		38 56.495'N	121 46.860'E	4	9	0	328	-8	8967	6848
13		DaQing257	T	B	231	35.6	6		38 56.555'N	121 46.814'E	5	9	0	324	-8	8934	6903
14		DaQing257	T	B	231	35.6	6		38 56.613'N	121 46.763'E	5	10	0	321	-8	8898	6956
15		DaQing257	T	B	231	35.6	6		38 56.668'N	121 46.706'E	5	10	0	318	-8	8857	7007
16		DaQing257	T	B	231	35.6	6		38 56.723'N	121 46.644'E	6	10	0	315	-8	8813	7057
17		DaQing257	T	B	231	35.6	6		38 56.775'N	121 46.579'E	6	10	0	312	-8	8767	7104
18		DaQing257	T	B	231	35.6	6		38 56.823'N	121 46.511'E	7	10	0	309	-8	8719	7148
19		DaQing257	T	B	231	35.6	6		38 56.870'N	121 46.440'E	7	10	0	306	-8	8668	7191
20		DaQing257	T	B	231	35.6	6		38 56.913'N	121 46.362'E	7	10	0	303	-8	8613	7231
21		DaQing257	T	B	231	35.6	6		38 56.954'N	121 46.285'E	8	10	0	300	-8	8558	7268
22		DaQing257	T	B	231	35.6	6		38 56.991'N	121 46.203'E	8	10	0	297	-8	8500	7302
23		DaQing257	T	B	231	35.6	6		38 57.025'N	121 46.118'E	9	10	0	294	-10	8439	7333
24		DaQing257	T	B	231	35.6	6		38 57.056'N	121 46.030'E	9	10	0	291	0	8377	7361
25		DaQing257	T	B	231	35.6	6		38 57.081'N	121 45.943'E	10	10	0	289	0	8315	7384
26		DaQing257	T	B	231	35.6	6		38 57.105'N	121 45.855'E	10	10	0	288	0	8252	7406
27		DaQing257	T	B	231	35.6	6		38 57.128'N	121 45.765'E	10	10	0	287	0	8188	7427
28		DaQing257	T	B	231	35.6	6		38 57.148'N	121 45.678'E	11	10	0	287	0	8126	7446
29		DaQing257	T	B	231	35.6	6		38 57.170'N	121 45.589'E	11	10	0	287	0	8063	7466
30		DaQing257	T	B	231	35.6	6		38 57.191'N	121 45.500'E	12	10	0	286	0	8000	7485
31		DaQing257	T	B	231	35.6	6		38 57.212'N	121 45.412'E	12	10	0	286	0	7937	7504
32		DaQing257	T	B	231	35.6	6		38 57.233'N	121 45.326'E	12	10	0	286	-22	7876	7523
33		DaQing257	T	B	231	35.6	6		38 57.253'N	121 45.242'E	13	9	0	283	-22	7816	7542
34		DaQing257	T	B	231	35.6	6		38 57.271'N	121 45.156'E	13	9	0	279	-19	7755	7558
35		DaQing257	T	B	231	35.6	6		38 57.281'N	121 45.071'E	14	9	0	275	25	7695	7567
36		DaQing257	T	B	231	35.6	6		38 57.285'N	121 44.987'E	14	9	0	275	2	7635	7571
37		DaQing257	T	B	231	35.6	6		38 57.291'N	121 44.903'E	15	9	0	276	-2	7575	7576
38		DaQing257	T	B	231	35.6	6		38 57.297'N	121 44.818'E	15	9	0	275	-2	7515	7582
39		DaQing257	T	B	231	35.6	6		38 57.304'N	121 44.737'E	15	9	0	275	0	7457	7588
40		DaQing257	T	B	231	35.6	6		38 57.310'N	121 44.652'E	16	9	0	275	-1	7397	7594
41		DaQing257	T	B	231	35.6	6		38 57.317'N	121 44.567'E	16	9	0	275	0	7336	7600
42		DaQing257	T	B	231	35.6	6		38 57.323'N	121 44.484'E	17	9	0	275	-1	7277	7606
43		DaQing257	T	B	231	35.6	6		38 57.329'N	121 44.398'E	17	9	0	274	-3	7216	7611
44		DaQing257	T	B	231	35.6	6		38 57.335'N	121 44.313'E	17	9	0	274	-3	7156	7617
45		DaQing257	T	B	231	35.6	6		38 57.340'N	121 44.228'E	18	9	0	273	-3	7095	7621
46		DaQing257	T	B	231	35.6	6		38 57.344'N	121 44.143'E	18	9	0	272	-3	7035	7625
47		DaQing257	T	B	231	35.6	6		38 57.346'N	121 44.057'E	19	9	0	271	-8	6974	7627
48		DaQing257	T	B	231	35.6	6		38 57.349'N	121 43.970'E	19	9	0	269	-1	6912	7629
49		DaQing257	T	B	231	35.6	6		38 57.347'N	121 43.886'E	20	9	0	268	0	6852	7628
50		DaQing257	T	B	231	35.6	6		38 57.344'N	121 43.800'E	20	9	0	267	1	6791	7625
51		DaQing257	T	B	231	35.6	6		38 57.341'N	121 43.713'E	20	9	0	266	1	6729	7622
52		DaQing257	T	B	231	35.6	6		38 57.337'N	121 43.626'E	21	9	0	266	2	6667	7618
53		DaQing257	T	B	231	35.6	6		38 57.332'N	121 43.541'E	21	9	0	267	4	6607	7614
54		DaQing257	T	B	231	35.6	6		38 57.329'N	121 43.454'E	22	9	0	267	0	6545	7611
55		DaQing257	T	B	231	35.6	6		38 57.326'N	121 43.367'E	22	9	0	268	0	6483	7608
56		DaQing257	T	B	231	35.6	6		38 57.324'N	121 43.283'E	22	9	0	268	0	6423	7607
57		DaQing257	T	B	231	35.6	6		38 57.323'N	121 43.194'E	23	9	0	269	0	6360	7606
58		DaQing257	T	B	231	35.6	6		38 57.322'N	121 43.108'E	23	9	0	269	0	6299	7605
59		DaQing257	T	B	231	35.6	6		38 57.322'N	121 43.020'E	24	9	0	269	0	6236	7605
60		DaQing257	T	B	231	35.6	6		38 57.321'N	121 42.934'E	24	9	0	269	0	6175	7604
61		DaQing257	T	B	231	35.6	6		38 57.320'N	121 42.847'E	25	9	0	269	0	6113	7603
62		DaQing257	T	B	231	35.6	6		38 57.320'N	121 42.759'E	25	9	0	269	0	6051	7603
63		DaQing257	T	B	231	35.6	6		38 57.319'N	121 42.674'E	25	9	0	269	0	5990	7602
64		DaQing257	T	B	231	35.6	6		38 57.319'N	121 42.585'E	26	9	0	269	0	5927	7602
65		DaQing257	T	B	231	35.6	6		38 57.318'N	121 42.498'E	26	9	0	269	0	5865	7601
66		DaQing257	T	B	231	35.6	6		38 57.318'N	121 42.412'E	27	9	0	269	0	5804	7601
67		DaQing257	T	B	231	35.6	6		38 57.317'N	121 42.324'E	27	9	0	269	0	5741	7600
68		DaQing257	T	B	231	35.6	6		38 57.317'N	121 42.236'E	27	9	0	269	0	5679	7600
69		DaQing257	T	B	231	35.6	6		38 57.316'N	121 42.148'E	28	9	0	269	0	5616	7599
70		DaQing257	T	B	231	35.6	6		38 57.316'N	121 42.062'E	28	9	0	269	0	5555	7599
71		DaQing257	T	B	231	35.6	6		38 57.315'N	121 41.973'E	29	9	0	269	0	5492	7598
72		DaQing257	T	B	231	35.6	6		38 57.315'N	121 41.886'E	29	9	0	269	0	5430	7598
73		DaQing257	T	B	231	35.6	6		38 57.314'N	121 41.800'E	30	9	0	269	0	5369	7597
74		DaQing257	T	B	231	35.6	6		38 57.314'N	121 41.713'E	30	9	0	269	0	5307	7597
75		DaQing257	T	B	231	35.6	6		38 57.312'N	121 41.629'E	30	9	0	269	0	5247	7596
76		DaQing257	T	B	231	35.6	6		38 57.312'N	121 41.547'E	31	8	0	269	0	5189	7596
77		DaQing257	T	B	231	35.6	6		38 57.312'N	121 41.470'E	31	8	0	269	0	5134	7596
78		DaQing257	T	B	231	35.6	6		38 57.311'N	121 41.393'E	32	8	0	269	0	5079	7595
79		DaQing257	T	B	231	35.6	6		38 57.311'N	121 41.317'E	32	8	0	269	0	5025	7595
80		DaQing257	T	B	231	35.6	6		38 57.310'N	121 41.245'E	32	7	0	269	1	4974	7594
81		DaQing257	T	B	231	35.6	6		38 57.310'N	121 41.173'E	33	7	0	269	1	4923	7594
82		DaQing257	T	B	231	35.6	6		38 57.310'N	121 41.104'E	33	7	0	269	1	4874	7594
83		DaQing257	T	B	231	35.6	6		38 57.309'N	121 41.038'E	34	7	0	270	1	4827	7593
84		DaQing257	T	B	231	35.6	6		38 57.310'N	121 40.975'E	34	7	0	270	1	4782	7594
85		DaQing257	T	B	231	35.6	6		38 57.310'N	121 40.912'E	35	6	0	270	1	4737	7594
86		DaQing257	T	B	231	35.6	6		38 57.310'N	121 40.850'E	35	6	0	271	1	4693	7594
87		DaQing257	T	B	231	35.6	6		38 57.311'N	121 40.791'E	35	6	0	271	1	4651	7595
88		DaQing257	T	B	231	35.6	6		38 57.312'N	121 40.733'E	36	6	0	271	1	4610	7596
89		DaQing257	T	B	231	35.6	6		38 57.314'N	121 40.675'E	36	6	0	272	9	4569	7597
90		DaQing257	T	B	231	35.6	6		38 57.315'N	121 40.620'E	37	6	0	272	21	4530	7598
91		DaQing257	T	B	231	35.6	6		38 57.316'N	121 40.567'E	37	5	0	274	21	4492	7599
92		DaQing257	T	B	231	35.6	6		38 57.318'N	121 40.515'E	37	5	0	276	21	4455	7601
93		DaQing257	T	B	231	35.6	6		38 57.321'N	121 40.463'E	38	5	0	278	21	4418	7604
94		DaQing257	T	B	231	35.6	6		38 57.326'N	121 40.415'E	38	5	0	280	21	4384	7608
95		DaQing257	T	B	231	35.6	6		38 57.331'N	121 40.367'E	39	5	0	283	21	4350	7613
96		DaQing257	T	B	231	35.6	6		38 57.337'N	121 40.322'E	39	5	0	285	21	4318	7618
97		DaQing257	T	B	231	35.6	6		38 57.344'N	121 40.277'E	40	4	0	288	21	4286	7625
98		DaQing257	T	B	231	35.6	6		38 57.353'N	121 40.235'E	40	4	0	291	0	4256	7633
99		DaQing257	T	B	231	35.6	6		38 57.364'N	121 40.196'E	40	4	0	294	0	4228	7643
100		DaQing257	T	B	231	35.6	6		38 57.376'N	121 40.156'E	41	4	0	295	-10	4200	7654
101		DaQing257	T	B	231	35.6	6		38 57.388'N	121 40.120'E	41	4	0	296	-24	4174	7665
102		DaQing257	T	B	231	35.6	6		38 57.402'N	121 40.083'E	42	4	0	296	-15	4148	7678
103		DaQing257	T	B	231	35.6	6		38 57.416'N	121 40.048'E	42	4	0	295	0	4123	7691
104		DaQing257	T	B	231	35.6	6		38 57.431'N	121 40.012'E	42	4	0	295	0	4097	7704
105		DaQing257	T	B	231	35.6	6		38 57.444'N	121 39.976'E	43	4	0	294	-4	4072	7716
106		DaQing257	T	B	231	35.6	6		38 57.458'N	121 39.938'E	43	4	0	294	0	4045	7729
107		DaQing257	T	B	231	35.6	6		38 57.471'N	121 39.900'E	44	4	0	294	0	4018	7741
108		DaQing257	T	B	231	35.6	6		38 57.484'N	121 39.864'E	44	4	0	293	7	3992	7753
109		DaQing257	T	B	231	35.6	6		38 57.496'N	121 39.826'E	45	4	0	293	19	3965	7764
110		DaQing257	T	B	231	35.6	6		38 57.509'N	121 39.788'E	45	4	0	294	28	3938	7776
111		DaQing257	T	B	231	35.6	6		38 57.521'N	121 39.750'E	45	4	0	295	28	3911	7787
112		DaQing257	T	B	231	35.6	6		38 57.533'N	121 39.715'E	46	4	0	296	31	3886	7798
113		DaQing257	T	B	231	35.6	6		38 57.545'N	121 39.681'E	46	4	0	297	31	3862	7809
114		DaQing257	T	B	231	35.6	6		38 57.558'N	121 39.647'E	47	3	0	299	31	3838	7821
115		DaQing257	T	B	231	35.6	6		38 57.570'N	121 39.616'E	47	3	0	301	33	3816	7832
116		DaQing257	T	B	231	35.6	6		38 57.582'N	121 39.587'E	47	3	0	303	33	3795	7843
117		DaQing257	T	B	231	35.6	6		38 57.596'N	121 39.560'E	48	3	0	305	33	3776	7855
118		DaQing257	T	B	231	35.6	6		38 57.608'N	121 39.536'E	48	3	0	307	33	3759	7866
119		DaQing257	T	B	231	35.6	6		38 57.620'N	121 39.514'E	49	3	0	310	33	3743	7877
120		DaQing257	T	B	231	35.6	6		38 57.633'N	121 39.493'E	49	2	0	312	33	3728	7889
121		DaQing257	T	B	231	35.6	6		38 57.647'N	121 39.473'E	50	2	0	314	33	3714	7902
122		DaQing257	T	B	231	35.6	6		38 57.661'N	121 39.453'E	50	2	0	317	33	3700	7915
123		DaQing257	T	B	231	35.6	6		38 57.675'N	121 39.435'E	50	2	0	319	33	3687	7928
124		DaQing257	T	B	231	35.6	6		38 57.690'N	121 39.418'E	51	2	0	321	33	3675	7941
125		DaQing257	T	B	231	35.6	6		38 57.704'N	121 39.403'E	51	2	0	323	33	3664	7954
126		DaQing257	T	B	231	35.6	6		38 57.719'N	121 39.387'E	52	2	0	325	33	3653	7968
127		DaQing257	T	B	231	35.6	6		38 57.734'N	121 39.373'E	52	2	0	328	33	3643	7982
128		DaQing257	T	B	231	35.6	6		38 57.750'N	121 39.360'E	52	2	0	330	25	3634	7996
129		DaQing257	T	B	231	35.6	6		38 57.765'N	121 39.348'E	53	2	0	332	25	3625	8010
130		DaQing257	T	B	231	35.6	6		38 57.780'N	121 39.337'E	53	2	0	334	25	3617	8024
131		DaQing257	T	B	231	35.6	6		38 57.795'N	121 39.328'E	54	2	0	336	24	3611	8037
132		DaQing257	T	B	231	35.6	6		38 57.808'N	121 39.320'E	54	1	0	338	24	3605	8049
133		DaQing257	T	B	231	35.6	6		38 57.820'N	121 39.313'E	55	1	0	340	24	3600	8060
134		DaQing257	T	B	231	35.6	6		38 57.831'N	121 39.307'E	55	1	0	343	24	3596	8070
135		DaQing257	T	B	231	35.6	6		38 57.840'N	121 39.301'E	55	1	0	345	24	3592	8079
136		DaQing257	T	B	231	35.6	6		38 57.849'N	121 39.299'E	56	1	0	347	24	3590	8087
137		DaQing257	T	B	231	35.6	6		38 57.856'N	121 39.296'E	56	0	0	349	24	3588	8093
138		DaQing257	T	B	231	35.6	6		38 57.861'N	121 39.293'E	57	0	0	352	24	3586	8098
139		DaQing257	T	B	231	35.6	6		38 57.866'N	121 39.290'E	57	0	0	354	24	3584	8102
140		DaQing257	T	B	231	35.6	6		38 57.869'N	121 39.289'E	57	0	0	357	24	3583	8105
141		DaQing257	T	B	231	35.6	6		38 57.870'N	121 39.287'E	58	0	0	0	24	3582	8106
142		DaQing257	T	B	231	35.6	6		38 57.870'N	121 39.286'E	58	0	0	3	24	3581	8106
143		DaQing257	T	B	231	35.6	6		38 57.868'N	121 39.285'E	59	0	0	5	24	3580	8104
144		DaQing257	T	B	231	35.6	6		38 57.866'N	121 39.282'E	59	0	0	8	24	3578	8102
145		DaQing257	T	B	231	35.6	6		38 57.860'N	121 39.279'E	60	0	0	11	24	3576	8097
1		DaQing257	T	B	231	35.6	6		38 55.812'N	121 47.028'E	0	8	0	0	0	9086	6224
2		DaQing257	T	B	231	35.6	6		38 55.869'N	121 47.028'E	0	7	0	359	-4	9086	6276
3		DaQing257	T	B	231	35.6	6		38 55.926'N	121 47.029'E	0	8	0	359	-4	9087	6328
4		DaQing257	T	B	231	35.6	6		38 55.984'N	121 47.029'E	1	8	0	358	-4	9087	6381
5		DaQing257	T	B	231	35.6	6		38 56.045'N	121 47.028'E	1	8	0	356	-4	9086	6437
6		DaQing257	T	B	231	35.6	6		38 56.108'N	121 47.025'E	2	9	0	354	-4	9084	6494
7		DaQing257	T	B	231	35.6	6		38 56.171'N	121 47.018'E	2	9	0	352	-4	9079	6552
8		DaQing257	T	B	231	35.6	6		38 56.237'N	121 47.009'E	2	9	0	350	-4	9073	6612
9		DaQing257	T	B	231	35.6	6		38 56.304'N	121 46.998'E	3	9	0	349	-4	9065	6674
10		DaQing257	T	B	231	35.6	6		38 56.372'N	121 46.983'E	3	9	0	347	-4	9054	6736
11		DaQing257	T	B	231	35.6	6		38 56.439'N	121 46.964'E	4	9	0	345	-4	9041	6797
12		DaQing257	T	B	231	35.6	6		38 56.509'N	121 46.943'E	4	10	0	343	-9	9026	6861
13		DaQing257	T	B	231	35.6	6		38 56.578'N	121 46.918'E	5	10	0	340	-9	9008	6924
14		DaQing257	T	B	231	35.6	6		38 56.644'N	121 46.888'E	5	10	0	337	-9	8987	6985
15		DaQing257	T	B	231	35.6	6		38 56.712'N	121 46.852'E	5	10	0	334	-8	8961	7047
16		DaQing257	T	B	231	35.6	6		38 56.778'N	121 46.811'E	6	10	0	331	-8	8932	7107
17		DaQing257	T	B	231	35.6	6		38 56.843'N	121 46.766'E	6	10	0	328	-8	8900	7167
18		DaQing257	T	B	231	35.6	6		38 56.905'N	121 46.718'E	7	10	0	325	-8	8866	7223
19		DaQing257	T	B	231	35.6	6		38 56.966'N	121 46.663'E	7	10	0	322	-8	8827	7279
20		DaQing257	T	B	231	35.6	6		38 57.025'N	121 46.604'E	7	10	0	319	-8	8785	7333
21		DaQing257	T	B	231	35.6	6		38 57.081'N	121 46.544'E	8	10	0	316	-15	8742	7384
22		DaQing257	T	B	231	35.6	6		38 57.135'N	121 46.478'E	8	10	0	312	-15	8695	7434
23		DaQing257	T	B	231	35.6	6		38 57.185'N	121 46.409'E	9	10	0	308	-15	8646	7479
24		DaQing257	T	B	231	35.6	6		38 57.229'N	121 46.337'E	9	10	0	303	-14	8595	7520
25		DaQing257	T	B	231	35.6	6		38 57.270'N	121 46.264'E	10	9	0	298	-24	8543	7557
26		DaQing257	T	B	231	35.6	6		38 57.306'N	121 46.188'E	10	9	0	292	-24	8489	7590
27		DaQing257	T	B	231	35.6	6		38 57.334'N	121 46.111'E	10	9	0	284	-24	8434	7616
28		DaQing257	T	B	231	35.6	6		38 57.355'N	121 46.033'E	11	9	0	276	-24	8379	7635
29		DaQing257	T	B	231	35.6	6		38 57.366'N	121 45.953'E	11	8	0	269	1	8322	7645
30		DaQing257	T	B	231	35.6	6		38 57.368'N	121 45.874'E	12	8	0	266	8	8266	7647
31		DaQing257	T	B	231	35.6	6		38 57.364'N	121 45.794'E	12	8	0	265	8	8209	7643
32		DaQing257	T	B	231	35.6	6		38 57.358'N	121 45.715'E	12	8	0	266	1	8153	7638
33		DaQing257	T	B	231	35.6	6		38 57.355'N	121 45.635'E	13	8	0	267	0	8096	7635
34		DaQing257	T	B	231	35.6	6		38 57.352'N	121 45.552'E	13	9	0	268	-5	8037	7632
35		DaQing257	T	B	231	35.6	6		38 57.351'N	121 45.472'E	14	9	0	268	0	7980	7631
36		DaQing257	T	B	231	35.6	6		38 57.349'N	121 45.389'E	14	9	0	267	0	7921	7629
37		DaQing257	T	B	231	35.6	6		38 57.346'N	121 45.305'E	15	9	0	267	0	7861	7627
38		DaQing257	T	B	231	35.6	6		38 57.344'N	121 45.220'E	15	9	0	267	0	7801	7625
39		DaQing257	T	B	231	35.6	6		38 57.341'N	121 45.136'E	15	9	0	267	0	7741	7622
40		DaQing257	T	B	231	35.6	6		38 57.339'N	121 45.052'E	16	9	0	267	0	7681	7620
41		DaQing257	T	B	231	35.6	6		38 57.335'N	121 44.966'E	16	9	0	267	0	7620	7617
42		DaQing257	T	B	231	35.6	6		38 57.333'N	121 44.882'E	17	9	0	267	0	7560	7615
43		DaQing257	T	B	231	35.6	6		38 57.330'N	121 44.796'E	17	9	0	267	1	7499	7612
44		DaQing257	T	B	231	35.6	6		38 57.327'N	121 44.710'E	17	9	0	267	0	7438	7609
45		DaQing257	T	B	231	35.6	6		38 57.324'N	121 44.626'E	18	9	0	267	0	7378	7607
46		DaQing257	T	B	231	35.6	6		38 57.321'N	121 44.540'E	18	9	0	267	0	7317	7604
47		DaQing257	T	B	231	35.6	6		38 57.319'N	121 44.454'E	19	9	0	268	0	7256	7602
48		DaQing257	T	B	231	35.6	6		38 57.317'N	121 44.367'E	19	9	0	268	4	7194	7600
49		DaQing257	T	B	231	35.6	6		38 57.315'N	121 44.282'E	20	9	0	269	3	7134	7598
50		DaQing257	T	B	231	35.6	6		38 57.315'N	121 44.195'E	20	9	0	270	-5	7072	7598
51		DaQing257	T	B	231	35.6	6		38 57.315'N	121 44.109'E	20	9	0	270	0	7011	7598
52		DaQing257	T	B	231	35.6	6		38 57.315'N	121 44.024'E	21	9	0	270	0	6950	7598
53		DaQing257	T	B	231	35.6	6		38 57.316'N	121 43.937'E	21	9	0	270	0	6888	7599
54		DaQing257	T	B	231	35.6	6		38 57.317'N	121 43.849'E	22	9	0	270	0	6826	7600
55		DaQing257	T	B	231	35.6	6		38 57.317'N	121 43.762'E	22	9	0	270	0	6764	7600
56		DaQing257	T	B	231	35.6	6		38 57.317'N	121 43.676'E	22	9	0	270	0	6703	7600
57		DaQing257	T	B	231	35.6	6		38 57.318'N	121 43.589'E	23	9	0	270	0	6641	7601
58		DaQing257	T	B	231	35.6	6		38 57.318'N	121 43.501'E	23	9	0	270	0	6578	7601
59		DaQing257	T	B	231	35.6	6		38 57.319'N	121 43.415'E	24	9	0	270	0	6517	7602
60		DaQing257	T	B	231	35.6	6		38 57.319'N	121 43.328'E	24	9	0	270	0	6455	7602
61		DaQing257	T	B	231	35.6	6		38 57.320'N	121 43.240'E	25	9	0	270	0	6393	7603
62		DaQing257	T	B	231	35.6	6		38 57.321'N	121 43.152'E	25	9	0	270	0	6330	7604
63		DaQing257	T	B	231	35.6	6		38 57.321'N	121 43.066'E	25	9	0	270	0	6269	7604
64		DaQing257	T	B	231	35.6	6		38 57.322'N	121 42.979'E	26	9	0	270	0	6207	7605
65		DaQing257	T	B	231	35.6	6		38 57.322'N	121 42.890'E	26	9	0	270	0	6144	7605
66		DaQing257	T	B	231	35.6	6		38 57.323'N	121 42.804'E	27	9	0	270	0	6083	7606
67		DaQing257	T	B	231	35.6	6		38 57.323'N	121 42.716'E	27	9	0	270	0	6020	7606
68		DaQing257	T	B	231	35.6	6		38 57.324'N	121 42.629'E	27	9	0	270	0	5958	7607
69		DaQing257	T	B	231	35.6	6		38 57.324'N	121 42.540'E	28	9	0	270	0	5895	7607
70		DaQing257	T	B	231	35.6	6		38 57.326'N	121 42.454'E	28	9	0	270	0	5834	7608
71		DaQing257	T	B	231	35.6	6		38 57.326'N	121 42.366'E	29	9	0	270	0	5771	7608
72		DaQing257	T	B	231	35.6	6		38 57.327'N	121 42.277'E	29	9	0	270	0	5708	7609
73		DaQing257	T	B	231	35.6	6		38 57.327'N	121 42.191'E	30	9	0	270	0	5647	7609
74		DaQing257	T	B	231	35.6	6		38 57.328'N	121 42.103'E	30	9	0	270	0	5584	7610
75		DaQing257	T	B	231	35.6	6		38 57.329'N	121 42.016'E	30	9	0	270	0	5522	7611
76		DaQing257	T	B	231	35.6	6		38 57.329'N	121 41.927'E	31	9	0	270	0	5459	7611
77		DaQing257	T	B	231	35.6	6		38 57.330'N	121 41.841'E	31	9	0	270	0	5398	7612
78		DaQing257	T	B	231	35.6	6		38 57.330'N	121 41.753'E	32	9	0	270	0	5335	7612
79		DaQing257	T	B	231	35.6	6		38 57.331'N	121 41.665'E	32	9	0	270	0	5273	7613
80		DaQing257	T	B	231	35.6	6		38 57.331'N	121 41.580'E	32	9	0	270	0	5212	7613
81		DaQing257	T	B	231	35.6	6		38 57.332'N	121 41.491'E	33	9	0	270	0	5149	7614
82		DaQing257	T	B	231	35.6	6		38 57.332'N	121 41.404'E	33	9	0	270	0	5087	7614
83		DaQing257	T	B	231	35.6	6		38 57.333'N	121 41.315'E	34	9	0	270	0	5024	7615
84		DaQing257	T	B	231	35.6	6		38 57.334'N	121 41.228'E	34	9	0	270	0	4962	7616
85		DaQing257	T	B	231	35.6	6		38 57.334'N	121 41.141'E	35	9	0	270	0	4900	7616
86		DaQing257	T	B	231	35.6	6		38 57.335'N	121 41.055'E	35	9	0	270	0	4839	7617
87		DaQing257	T	B	231	35.6	6		38 57.335'N	121 40.973'E	35	9	0	270	0	4781	7617
88		DaQing257	T	B	231	35.6	6		38 57.337'N	121 40.892'E	36	8	0	270	0	4723	7618
89		DaQing257	T	B	231	35.6	6		38 57.337'N	121 40.813'E	36	8	0	270	0	4667	7618
90		DaQing257	T	B	231	35.6	6		38 57.338'N	121 40.736'E	37	8	0	270	0	4612	7619
91		DaQing257	T	B	231	35.6	6		38 57.338'N	121 40.661'E	37	8	0	270	0	4559	7619
92		DaQing257	T	B	231	35.6	6		38 57.338'N	121 40.588'E	37	7	0	270	4	4507	7619
93		DaQing257	T	B	231	35.6	6		38 57.339'N	121 40.518'E	38	7	0	271	4	4457	7620
94		DaQing257	T	B	231	35.6	6		38 57.339'N	121 40.449'E	38	7	0	271	4	4408	7620
95		DaQing257	T	B	231	35.6	6		38 57.340'N	121 40.381'E	39	7	0	272	4	4360	7621
96		DaQing257	T	B	231	35.6	6		38 57.342'N	121 40.317'E	39	7	0	273	4	4314	7623
97		DaQing257	T	B	231	35.6	6		38 57.344'N	121 40.255'E	40	6	0	274	27	4270	7625
98		DaQing257	T	B	231	35.6	6		38 57.346'N	121 40.194'E	40	6	0	276	27	4227	7627
99		DaQing257	T	B	231	35.6	6		38 57.349'N	121 40.135'E	40	6	0	279	27	4185	7629
100		DaQing257	T	B	231	35.6	6		38 57.353'N	121 40.080'E	41	6	0	283	27	4146	7633
101		DaQing257	T	B	231	35.6	6		38 57.359'N	121 40.027'E	41	5	0	287	27	4108	7639
102		DaQing257	T	B	231	35.6	6		38 57.368'N	121 39.976'E	42	5	0	291	27	4072	7647
103		DaQing257	T	B	231	35.6	6		38 57.380'N	121 39.930'E	42	5	0	295	27	4039	7658
104		DaQing257	T	B	231	35.6	6		38 57.396'N	121 39.886'E	42	5	0	299	27	4008	7672
105		DaQing257	T	B	231	35.6	6		38 57.412'N	121 39.846'E	43	5	0	303	27	3979	7687
106		DaQing257	T	B	231	35.6	6		38 57.431'N	121 39.808'E	43	4	0	307	27	3952	7704
107		DaQing257	T	B	231	35.6	6		38 57.450'N	121 39.773'E	44	4	0	310	27	3927	7722
108		DaQing257	T	B	231	35.6	6		38 57.471'N	121 39.740'E	44	4	0	314	27	3904	7741
109		DaQing257	T	B	231	35.6	6		38 57.492'N	121 39.709'E	45	4	0	317	27	3882	7760
110		DaQing257	T	B	231	35.6	6		38 57.515'N	121 39.682'E	45	4	0	321	27	3863	7781
111		DaQing257	T	B	231	35.6	6		38 57.537'N	121 39.657'E	45	4	0	324	5	3845	7801
112		DaQing257	T	B	231	35.6	6		38 57.561'N	121 39.635'E	46	4	0	327	0	3829	7823
113		DaQing257	T	B	231	35.6	6		38 57.585'N	121 39.614'E	46	4	0	329	0	3814	7845
114		DaQing257	T	B	231	35.6	6		38 57.610'N	121 39.595'E	47	3	0	331	0	3801	7868
115		DaQing257	T	B	231	35.6	6		38 57.634'N	121 39.578'E	47	3	0	333	-8	3789	7890
116		DaQing257	T	B	231	35.6	6		38 57.659'N	121 39.564'E	47	3	0	334	-1	3779	7913
117		DaQing257	T	B	231	35.6	6		38 57.683'N	121 39.549'E	48	3	0	336	-1	3768	7935
118		DaQing257	T	B	231	35.6	6		38 57.707'N	121 39.536'E	48	3	0	337	-1	3759	7957
119		DaQing257	T	B	231	35.6	6		38 57.731'N	121 39.524'E	49	3	0	338	0	3750	7979
120		DaQing257	T	B	231	35.6	6		38 57.755'N	121 39.511'E	49	3	0	338	0	3741	8001
121		DaQing257	T	B	231	35.6	6		38 57.779'N	121 39.500'E	50	3	0	339	0	3733	8023
122		DaQing257	T	B	231	35.6	6		38 57.802'N	121 39.488'E	50	3	0	339	-7	3725	8044
123		DaQing257	T	B	231	35.6	6		38 57.825'N	121 39.479'E	50	3	0	340	-20	3718	8065
124		DaQing257	T	B	231	35.6	6		38 57.847'N	121 39.469'E	51	3	0	340	-20	3711	8085
125		DaQing257	T	B	231	35.6	6		38 57.867'N	121 39.459'E	51	2	0	341	-20	3704	8103
126		DaQing257	T	B	231	35.6	6		38 57.886'N	121 39.450'E	52	2	0	341	-20	3698	8121
127		DaQing257	T	B	231	35.6	6		38 57.904'N	121 39.443'E	52	2	0	341	-24	3693	8137
1		DaQing257	T	B	231	35.6	6		38 55.812'N	121 47.028'E	0	8	0	0	0	9086	6224
2		DaQing257	T	B	231	35.6	6		38 55.869'N	121 47.029'E	0	8	0	359	-8	9087	6276
3		DaQing257	T	B	231	35.6	6		38 55.926'N	121 47.029'E	0	8	0	358	-8	9087	6328
4		DaQing257	T	B	231	35.6	6		38 55.984'N	121 47.029'E	1	8	0	356	-8	9087	6381
5		DaQing257	T	B	231	35.6	6		38 56.042'N	121 47.026'E	1	8	0	353	-8	9085	6434
6		DaQing257	T	B	231	35.6	6		38 56.102'N	121 47.021'E	2	8	0	350	-8	9081	6489
7		DaQing257	T	B	231	35.6	6		38 56.160'N	121 47.011'E	2	8	0	347	-8	9074	6542
8		DaQing257	T	B	231	35.6	6		38 56.220'N	121 46.998'E	2	8	0	344	-8	9065	6597
9		DaQing257	T	B	231	35.6	6		38 56.279'N	121 46.980'E	3	8	0	341	-8	9052	6651
10		DaQing257	T	B	231	35.6	6		38 56.338'N	121 46.957'E	3	8	0	338	-8	9036	6705
11		DaQing257	T	B	231	35.6	6		38 56.395'N	121 46.932'E	4	8	0	335	-8	9018	6757
12		DaQing257	T	B	231	35.6	6		38 56.453'N	121 46.902'E	4	8	0	332	-8	8997	6810
13		DaQing257	T	B	231	35.6	6		38 56.509'N	121 46.869'E	5	8	0	329	-8	8973	6861
14		DaQing257	T	B	231	35.6	6		38 56.562'N	121 46.829'E	5	8	0	326	-8	8945	6910
15		DaQing257	T	B	231	35.6	6		38 56.616'N	121 46.787'E	5	8	0	324	-8	8915	6959
16		DaQing257	T	B	231	35.6	6		38 56.666'N	121 46.741'E	6	8	0	321	-8	8882	7005
17		DaQing257	T	B	231	35.6	6		38 56.717'N	121 46.690'E	6	8	0	318	-8	8846	7051
18		DaQing257	T	B	231	35.6	6		38 56.764'N	121 46.638'E	7	8	0	316	-8	8809	7094
19		DaQing257	T	B	231	35.6	6		38 56.810'N	121 46.582'E	7	8	0	313	-8	8769	7136
20		DaQing257	T	B	231	35.6	6		38 56.853'N	121 46.523'E	7	9	0	311	-8	8727	7176
21		DaQing257	T	B	231	35.6	6		38 56.895'N	121 46.462'E	8	9	0	308	-8	8684	7214
22		DaQing257	T	B	231	35.6	6		38 56.935'N	121 46.398'E	8	9	0	306	-8	8638	7251
23		DaQing257	T	B	231	35.6	6		38 56.972'N	121 46.331'E	9	9	0	303	-8	8591	7285
24		DaQing257	T	B	231	35.6	6		38 57.009'N	121 46.263'E	9	9	0	300	-8	8542	7318
25		DaQing257	T	B	231	35.6	6		38 57.040'N	121 46.194'E	10	9	0	298	-8	8493	7347
26		DaQing257	T	B	231	35.6	6		38 57.071'N	121 46.120'E	10	9	0	295	-8	8441	7375
27		DaQing257	T	B	231	35.6	6		38 57.099'N	121 46.045'E	10	9	0	292	-8	8387	7401
28		DaQing257	T	B	231	35.6	6		38 57.124'N	121 45.970'E	11	9	0	290	-8	8334	7424
29		DaQing257	T	B	231	35.6	6		38 57.146'N	121 45.893'E	11	9	0	287	-8	8279	7444
30		DaQing257	T	B	231	35.6	6		38 57.166'N	121 45.814'E	12	9	0	285	0	8223	7462
31		DaQing257	T	B	231	35.6	6		38 57.182'N	121 45.732'E	12	9	0	283	0	8165	7477
32		DaQing257	T	B	231	35.6	6		38 57.198'N	121 45.652'E	12	9	0	282	0	8108	7491
33		DaQing257	T	B	231	35.6	6		38 57.211'N	121 45.571'E	13	9	0	281	0	8050	7503
34		DaQing257	T	B	231	35.6	6		38 57.224'N	121 45.488'E	13	9	0	281	-1	7991	7515
35		DaQing257	T	B	231	35.6	6		38 57.237'N	121 45.408'E	14	9	0	281	-1	7934	7527
36		DaQing257	T	B	231	35.6	6		38 57.250'N	121 45.325'E	14	9	0	280	-1	7875	7539
37		DaQing257	T	B	231	35.6	6		38 57.262'N	121 45.240'E	15	9	0	280	-1	7815	7550
38		DaQing257	T	B	231	35.6	6		38 57.274'N	121 45.157'E	15	9	0	279	-1	7756	7561
39		DaQing257	T	B	231	35.6	6		38 57.285'N	121 45.074'E	15	9	0	278	-1	7697	7571
40		DaQing257	T	B	231	35.6	6		38 57.295'N	121 44.990'E	16	9	0	278	-4	7637	7580
41		DaQing257	T	B	231	35.6	6		38 57.306'N	121 44.905'E	16	9	0	277	-13	7577	7590
42		DaQing257	T	B	231	35.6	6		38 57.315'N	121 44.824'E	17	9	0	274	-13	7519	7598
43		DaQing257	T	B	231	35.6	6		38 57.320'N	121 44.740'E	17	9	0	272	0	7459	7603
44		DaQing257	T	B	231	35.6	6		38 57.323'N	121 44.654'E	17	9	0	271	0	7398	7606
45		DaQing257	T	B	231	35.6	6		38 57.323'N	121 44.569'E	18	9	0	270	0	7338	7606
46		DaQing257	T	B	231	35.6	6		38 57.324'N	121 44.485'E	18	9	0	270	0	7278	7607
47		DaQing257	T	B	231	35.6	6		38 57.324'N	121 44.399'E	19	9	0	269	0	7217	7607
48		DaQing257	T	B	231	35.6	6		38 57.323'N	121 44.315'E	19	9	0	269	3	7157	7606
49		DaQing257	T	B	231	35.6	6		38 57.322'N	121 44.230'E	20	9	0	269	3	7097	7605
50		DaQing257	T	B	231	35.6	6		38 57.322'N	121 44.143'E	20	9	0	270	3	7035	7605
51		DaQing257	T	B	231	35.6	6		38 57.323'N	121 44.057'E	20	9	0	270	-4	6974	7606
52		DaQing257	T	B	231	35.6	6		38 57.324'N	121 43.970'E	21	9	0	270	0	6912	7607
53		DaQing257	T	B	231	35.6	6		38 57.326'N	121 43.886'E	21	9	0	270	0	6852	7608
54		DaQing257	T	B	231	35.6	6		38 57.327'N	121 43.800'E	22	9	0	270	0	6791	7609
55		DaQing257	T	B	231	35.6	6		38 57.327'N	121 43.713'E	22	9	0	270	0	6729	7609
56		DaQing257	T	B	231	35.6	6		38 57.328'N	121 43.627'E	22	9	0	270	0	6668	7610
57		DaQing257	T	B	231	35.6	6		38 57.328'N	121 43.540'E	23	9	0	270	0	6606	7610
58		DaQing257	T	B	231	35.6	6		38 57.329'N	121 43.453'E	23	9	0	270	0	6544	7611
59		DaQing257	T	B	231	35.6	6		38 57.329'N	121 43.366'E	24	9	0	270	0	6482	7611
60		DaQing257	T	B	231	35.6	6		38 57.329'N	121 43.280'E	24	9	0	270	0	6421	7611
61		DaQing257	T	B	231	35.6	6		38 57.330'N	121 43.193'E	25	9	0	270	0	6359	7612
62		DaQing257	T	B	231	35.6	6		38 57.330'N	121 43.105'E	25	9	0	270	0	6297	7612
63		DaQing257	T	B	231	35.6	6		38 57.330'N	121 43.018'E	25	9	0	270	0	6235	7612
64		DaQing257	T	B	231	35.6	6		38 57.330'N	121 42.931'E	26	9	0	270	0	6173	7612
65		DaQing257	T	B	231	35.6	6		38 57.330'N	121 42.844'E	26	9	0	270	0	6111	7612
66		DaQing257	T	B	231	35.6	6		38 57.331'N	121 42.755'E	27	9	0	270	0	6048	7613
67		DaQing257	T	B	231	35.6	6		38 57.331'N	121 42.669'E	27	9	0	270	0	5987	7613
68		DaQing257	T	B	231	35.6	6		38 57.331'N	121 42.582'E	27	9	0	270	0	5925	7613
69		DaQing257	T	B	231	35.6	6		38 57.331'N	121 42.494'E	28	9	0	270	0	5862	7613
70		DaQing257	T	B	231	35.6	6		38 57.332'N	121 42.408'E	28	9	0	270	0	5801	7614
71		DaQing257	T	B	231	35.6	6		38 57.332'N	121 42.319'E	29	9	0	270	0	5738	7614
72		DaQing257	T	B	231	35.6	6		38 57.332'N	121 42.232'E	29	9	0	270	0	5676	7614
73		DaQing257	T	B	231	35.6	6		38 57.332'N	121 42.145'E	30	9	0	270	0	5614	7614
74		DaQing257	T	B	231	35.6	6		38 57.333'N	121 42.058'E	30	9	0	270	0	5552	7615
75		DaQing257	T	B	231	35.6	6		38 57.333'N	121 41.969'E	30	9	0	270	0	5489	7615
76		DaQing257	T	B	231	35.6	6		38 57.333'N	121 41.882'E	31	9	0	270	0	5427	7615
77		DaQing257	T	B	231	35.6	6		38 57.333'N	121 41.796'E	31	9	0	270	0	5366	7615
78		DaQing257	T	B	231	35.6	6		38 57.333'N	121 41.708'E	32	9	0	270	0	5303	7615
79		DaQing257	T	B	231	35.6	6		38 57.334'N	121 41.620'E	32	9	0	270	0	5241	7616
80		DaQing257	T	B	231	35.6	6		38 57.334'N	121 41.535'E	32	9	0	270	0	5180	7616
81		DaQing257	T	B	231	35.6	6		38 57.334'N	121 41.447'E	33	9	0	270	0	5118	7616
82		DaQing257	T	B	231	35.6	6		38 57.334'N	121 41.363'E	33	9	0	270	0	5058	7616
83		DaQing257	T	B	231	35.6	6		38 57.334'N	121 41.280'E	34	8	0	270	0	4999	7616
84		DaQing257	T	B	231	35.6	6		38 57.335'N	121 41.201'E	34	8	0	270	0	4943	7617
85		DaQing257	T	B	231	35.6	6		38 57.335'N	121 41.123'E	35	8	0	270	0	4887	7617
86		DaQing257	T	B	231	35.6	6		38 57.335'N	121 41.047'E	35	8	0	270	0	4833	7617
87		DaQing257	T	B	231	35.6	6		38 57.335'N	121 40.973'E	35	8	0	270	0	4781	7617
88		DaQing257	T	B	231	35.6	6		38 57.335'N	121 40.900'E	36	7	0	270	0	4729	7617
89		DaQing257	T	B	231	35.6	6		38 57.337'N	121 40.827'E	36	7	0	270	0	4677	7618
90		DaQing257	T	B	231	35.6	6		38 57.337'N	121 40.757'E	37	7	0	270	0	4627	7618
91		DaQing257	T	B	231	35.6	6		38 57.337'N	121 40.689'E	37	7	0	270	0	4579	7618
92		DaQing257	T	B	231	35.6	6		38 57.337'N	121 40.622'E	37	7	0	270	0	4531	7618
93		DaQing257	T	B	231	35.6	6		38 57.337'N	121 40.556'E	38	7	0	270	0	4484	7618
94		DaQing257	T	B	231	35.6	6		38 57.337'N	121 40.491'E	38	7	0	270	16	4438	7618
95		DaQing257	T	B	231	35.6	6		38 57.337'N	121 40.426'E	39	7	0	271	16	4392	7618
96		DaQing257	T	B	231	35.6	6		38 57.337'N	121 40.363'E	39	6	0	273	16	4347	7618
97		DaQing257	T	B	231	35.6	6		38 57.338'N	121 40.303'E	40	6	0	275	16	4304	7619
98		DaQing257	T	B	231	35.6	6		38 57.340'N	121 40.242'E	40	6	0	278	25	4261	7621
99		DaQing257	T	B	231	35.6	6		38 57.344'N	121 40.183'E	40	6	0	281	32	4219	7625
100		DaQing257	T	B	231	35.6	6		38 57.350'N	121 40.127'E	41	6	0	285	32	4179	7630
101		DaQing257	T	B	231	35.6	6		38 57.357'N	121 40.075'E	41	5	0	290	32	4142	7637
102		DaQing257	T	B	231	35.6	6		38 57.368'N	121 40.026'E	42	5	0	295	32	4107	7647
103		DaQing257	T	B	231	35.6	6		38 57.380'N	121 39.979'E	42	5	0	300	32	4074	7658
104		DaQing257	T	B	231	35.6	6		38 57.397'N	121 39.937'E	42	5	0	304	32	4044	7673
105		DaQing257	T	B	231	35.6	6		38 57.414'N	121 39.900'E	43	4	0	309	32	4018	7689
106		DaQing257	T	B	231	35.6	6		38 57.435'N	121 39.865'E	43	4	0	313	3	3993	7708
107		DaQing257	T	B	231	35.6	6		38 57.457'N	121 39.834'E	44	4	0	316	-22	3971	7728
108		DaQing257	T	B	231	35.6	6		38 57.480'N	121 39.808'E	44	4	0	319	-22	3952	7749
109		DaQing257	T	B	231	35.6	6		38 57.503'N	121 39.784'E	45	4	0	321	-29	3935	7770
110		DaQing257	T	B	231	35.6	6		38 57.527'N	121 39.760'E	45	4	0	322	-29	3918	7792
111		DaQing257	T	B	231	35.6	6		38 57.550'N	121 39.739'E	45	3	0	323	-29	3903	7813
112		DaQing257	T	B	231	35.6	6		38 57.573'N	121 39.719'E	46	3	0	323	-29	3889	7834
113		DaQing257	T	B	231	35.6	6		38 57.595'N	121 39.699'E	46	3	0	323	-3	3875	7854
114		DaQing257	T	B	231	35.6	6		38 57.614'N	121 39.681'E	47	3	0	324	-32	3862	7872
115		DaQing257	T	B	231	35.6	6		38 57.634'N	121 39.664'E	47	3	0	324	-32	3850	7890
116		DaQing257	T	B	231	35.6	6		38 57.652'N	121 39.647'E	47	3	0	324	-32	3838	7907
117		DaQing257	T	B	231	35.6	6		38 57.671'N	121 39.632'E	48	3	0	324	-32	3827	7924
118		DaQing257	T	B	231	35.6	6		38 57.689'N	121 39.616'E	48	3	0	324	-14	3816	7940
119		DaQing257	T	B	231	35.6	6		38 57.706'N	121 39.601'E	49	2	0	324	0	3805	7956
120		DaQing257	T	B	231	35.6	6		38 57.724'N	121 39.585'E	49	2	0	323	0	3794	7972
121		DaQing257	T	B	231	35.6	6		38 57.740'N	121 39.570'E	50	2	0	323	0	3783	7987
122		DaQing257	T	B	231	35.6	6		38 57.754'N	121 39.556'E	50	2	0	323	0	3773	8000
123		DaQing257	T	B	231	35.6	6		38 57.768'N	121 39.543'E	50	2	0	323	0	3764	8013
124		DaQing257	T	B	231	35.6	6		38 57.783'N	121 39.529'E	51	2	0	324	0	3754	8026
125		DaQing257	T	B	231	35.6	6		38 57.796'N	121 39.518'E	51	2	0	324	0	3746	8038
126		DaQing257	T	B	231	35.6	6		38 57.807'N	121 39.505'E	52	2	0	324	0	3737	8048
127		DaQing257	T	B	231	35.6	6		38 57.818'N	121 39.495'E	52	1	0	324	0	3730	8058
128		DaQing257	T	B	231	35.6	6		38 57.828'N	121 39.486'E	52	1	0	325	0	3723	8068
129		DaQing257	T	B	231	35.6	6		38 57.838'N	121 39.476'E	53	1	0	325	0	3716	8077
130		DaQing257	T	B	231	35.6	6		38 57.848'N	121 39.466'E	53	1	0	326	0	3709	8086
131		DaQing257	T	B	231	35.6	6		38 57.858'N	121 39.457'E	54	1	0	326	0	3703	8095
1		DaQing257	T	B	231	35.6	6		38 55.812'N	121 47.028'E	0	8	0	0	0	9086	6224
2		DaQing257	T	B	231	35.6	6		38 55.869'N	121 47.029'E	0	8	0	359	-7	9087	6276
3		DaQing257	T	B	231	35.6	6		38 55.927'N	121 47.029'E	0	8	0	358	-7	9087	6329
4		DaQing257	T	B	231	35.6	6		38 55.984'N	121 47.029'E	1	8	0	356	-7	9087	6381
5		DaQing257	T	B	231	35.6	6		38 56.043'N	121 47.026'E	1	8	0	354	-7	9085	6435
6		DaQing257	T	B	231	35.6	6		38 56.102'N	121 47.021'E	2	8	0	351	-7	9081	6489
7		DaQing257	T	B	231	35.6	6		38 56.161'N	121 47.012'E	2	8	0	349	-7	9075	6543
8		DaQing257	T	B	231	35.6	6		38 56.221'N	121 46.999'E	2	8	0	346	-7	9066	6598
9		DaQing257	T	B	231	35.6	6		38 56.281'N	121 46.983'E	3	8	0	343	-7	9054	6653
10		DaQing257	T	B	231	35.6	6		38 56.342'N	121 46.963'E	3	8	0	340	-7	9040	6708
11		DaQing257	T	B	231	35.6	6		38 56.400'N	121 46.940'E	4	8	0	338	-7	9024	6761
12		DaQing257	T	B	231	35.6	6		38 56.459'N	121 46.912'E	4	8	0	335	-7	9004	6815
13		DaQing257	T	B	231	35.6	6		38 56.517'N	121 46.881'E	5	8	0	332	-7	8982	6868
14		DaQing257	T	B	231	35.6	6		38 56.571'N	121 46.846'E	5	8	0	330	-7	8957	6918
15		DaQing257	T	B	231	35.6	6		38 56.627'N	121 46.807'E	5	8	0	327	-7	8929	6969
16		DaQing257	T	B	231	35.6	6		38 56.681'N	121 46.765'E	6	8	0	325	-7	8899	7018
17		DaQing257	T	B	231	35.6	6		38 56.733'N	121 46.718'E	6	9	0	323	-7	8866	7066
18		DaQing257	T	B	231	35.6	6		38 56.783'N	121 46.670'E	7	9	0	320	-7	8832	7112
19		DaQing257	T	B	231	35.6	6		38 56.834'N	121 46.618'E	7	9	0	318	-7	8795	7158
20		DaQing257	T	B	231	35.6	6		38 56.882'N	121 46.563'E	7	9	0	316	-7	8756	7202
21		DaQing257	T	B	231	35.6	6		38 56.927'N	121 46.509'E	8	9	0	314	-7	8717	7243
22		DaQing257	T	B	231	35.6	6		38 56.972'N	121 46.448'E	8	9	0	311	-7	8674	7285
23		DaQing257	T	B	231	35.6	6		38 57.015'N	121 46.386'E	9	9	0	309	-6	8630	7324
24		DaQing257	T	B	231	35.6	6		38 57.057'N	121 46.322'E	9	9	0	307	-6	8584	7362
25		DaQing257	T	B	231	35.6	6		38 57.095'N	121 46.257'E	10	9	0	305	-6	8538	7397
26		DaQing257	T	B	231	35.6	6		38 57.132'N	121 46.189'E	10	9	0	303	-5	8490	7431
27		DaQing257	T	B	231	35.6	6		38 57.168'N	121 46.119'E	10	9	0	301	-5	8440	7464
28		DaQing257	T	B	231	35.6	6		38 57.202'N	121 46.049'E	11	9	0	299	-8	8390	7495
29		DaQing257	T	B	231	35.6	6		38 57.235'N	121 45.976'E	11	9	0	297	-14	8338	7525
30		DaQing257	T	B	231	35.6	6		38 57.265'N	121 45.903'E	12	9	0	294	-14	8286	7553
31		DaQing257	T	B	231	35.6	6		38 57.293'N	121 45.827'E	12	9	0	290	-14	8232	7578
32		DaQing257	T	B	231	35.6	6		38 57.316'N	121 45.751'E	12	9	0	287	-14	8178	7599
33		DaQing257	T	B	231	35.6	6		38 57.335'N	121 45.672'E	13	9	0	282	-25	8122	7617
34		DaQing257	T	B	231	35.6	6		38 57.351'N	121 45.593'E	13	8	0	277	-22	8066	7631
35		DaQing257	T	B	231	35.6	6		38 57.358'N	121 45.514'E	14	8	0	272	-1	8010	7638
36		DaQing257	T	B	231	35.6	6		38 57.361'N	121 45.434'E	14	8	0	269	0	7953	7640
37		DaQing257	T	B	231	35.6	6		38 57.358'N	121 45.353'E	15	8	0	267	0	7895	7638
38		DaQing257	T	B	231	35.6	6		38 57.355'N	121 45.271'E	15	9	0	266	0	7837	7635
39		DaQing257	T	B	231	35.6	6		38 57.352'N	121 45.191'E	15	9	0	266	6	7780	7632
40		DaQing257	T	B	231	35.6	6		38 57.346'N	121 45.109'E	16	9	0	265	0	7722	7627
41		DaQing257	T	B	231	35.6	6		38 57.342'N	121 45.026'E	16	9	0	265	0	7663	7623
42		DaQing257	T	B	231	35.6	6		38 57.338'N	121 44.945'E	17	9	0	265	0	7605	7619
43		DaQing257	T	B	231	35.6	6		38 57.331'N	121 44.862'E	17	9	0	265	5	7546	7613
44		DaQing257	T	B	231	35.6	6		38 57.326'N	121 44.779'E	17	9	0	265	0	7487	7608
45		DaQing257	T	B	231	35.6	6		38 57.321'N	121 44.695'E	18	9	0	266	1	7427	7604
46		DaQing257	T	B	231	35.6	6		38 57.317'N	121 44.613'E	18	9	0	267	4	7369	7600
47		DaQing257	T	B	231	35.6	6		38 57.314'N	121 44.529'E	19	9	0	267	0	7309	7597
48		DaQing257	T	B	231	35.6	6		38 57.311'N	121 44.444'E	19	9	0	268	0	7249	7595
49		DaQing257	T	B	231	35.6	6		38 57.310'N	121 44.361'E	20	9	0	269	0	7190	7594
50		DaQing257	T	B	231	35.6	6		38 57.309'N	121 44.277'E	20	9	0	269	0	7130	7593
51		DaQing257	T	B	231	35.6	6		38 57.309'N	121 44.191'E	20	9	0	269	0	7069	7593
52		DaQing257	T	B	231	35.6	6		38 57.309'N	121 44.107'E	21	9	0	270	0	7009	7593
53		DaQing257	T	B	231	35.6	6		38 57.309'N	121 44.021'E	21	9	0	270	0	6948	7593
54		DaQing257	T	B	231	35.6	6		38 57.310'N	121 43.935'E	22	9	0	270	0	6887	7594
55		DaQing257	T	B	231	35.6	6		38 57.310'N	121 43.849'E	22	9	0	270	0	6826	7594
56		DaQing257	T	B	231	35.6	6		38 57.310'N	121 43.764'E	22	9	0	270	0	6765	7594
57		DaQing257	T	B	231	35.6	6		38 57.310'N	121 43.678'E	23	9	0	270	0	6704	7594
58		DaQing257	T	B	231	35.6	6		38 57.310'N	121 43.591'E	23	9	0	270	0	6642	7594
59		DaQing257	T	B	231	35.6	6		38 57.311'N	121 43.505'E	24	9	0	270	0	6581	7595
60		DaQing257	T	B	231	35.6	6		38 57.311'N	121 43.418'E	24	9	0	270	0	6519	7595
61		DaQing257	T	B	231	35.6	6		38 57.311'N	121 43.332'E	25	9	0	270	0	6458	7595
62		DaQing257	T	B	231	35.6	6		38 57.312'N	121 43.243'E	25	9	0	270	0	6395	7596
63		DaQing257	T	B	231	35.6	6		38 57.312'N	121 43.159'E	25	9	0	270	0	6335	7596
64		DaQing257	T	B	231	35.6	6		38 57.312'N	121 43.072'E	26	9	0	270	0	6273	7596
65		DaQing257	T	B	231	35.6	6		38 57.312'N	121 42.983'E	26	9	0	270	0	6210	7596
66		DaQing257	T	B	231	35.6	6		38 57.312'N	121 42.897'E	27	9	0	270	0	6149	7596
67		DaQing257	T	B	231	35.6	6		38 57.314'N	121 42.810'E	27	9	0	270	0	6087	7597
68		DaQing257	T	B	231	35.6	6		38 57.314'N	121 42.723'E	27	9	0	270	0	6025	7597
69		DaQing257	T	B	231	35.6	6		38 57.314'N	121 42.634'E	28	9	0	270	0	5962	7597
70		DaQing257	T	B	231	35.6	6		38 57.314'N	121 42.549'E	28	9	0	270	0	5901	7597
71		DaQing257	T	B	231	35.6	6		38 57.315'N	121 42.461'E	29	9	0	270	0	5839	7598
72		DaQing257	T	B	231	35.6	6		38 57.315'N	121 42.373'E	29	9	0	270	0	5776	7598
73		DaQing257	T	B	231	35.6	6		38 57.315'N	121 42.287'E	30	9	0	270	0	5715	7598
74		DaQing257	T	B	231	35.6	6		38 57.315'N	121 42.198'E	30	9	0	270	0	5652	7598
75		DaQing257	T	B	231	35.6	6		38 57.316'N	121 42.111'E	30	9	0	270	0	5590	7599
76		DaQing257	T	B	231	35.6	6		38 57.316'N	121 42.034'E	31	9	0	270	0	5535	7599
77		DaQing257	T	B	231	35.6	6		38 57.316'N	121 41.937'E	31	9	0	270	0	5466	7599
78		DaQing257	T	B	231	35.6	6		38 57.317'N	121 41.850'E	32	9	0	270	0	5404	7600
79		DaQing257	T	B	231	35.6	6		38 57.317'N	121 41.762'E	32	9	0	270	0	5342	7600
80		DaQing257	T	B	231	35.6	6		38 57.317'N	121 41.677'E	32	9	0	270	0	5281	7600
81		DaQing257	T	B	231	35.6	6		38 57.317'N	121 41.588'E	33	9	0	270	0	5218	7600
82		DaQing257	T	B	231	35.6	6		38 57.318'N	121 41.502'E	33	9	0	270	0	5157	7601
83		DaQing257	T	B	231	35.6	6		38 57.318'N	121 41.418'E	34	9	0	270	0	5097	7601
84		DaQing257	T	B	231	35.6	6		38 57.318'N	121 41.336'E	34	8	0	270	0	5039	7601
85		DaQing257	T	B	231	35.6	6		38 57.318'N	121 41.256'E	35	8	0	270	0	4982	7601
86		DaQing257	T	B	231	35.6	6		38 57.319'N	121 41.179'E	35	8	0	270	0	4927	7602
87		DaQing257	T	B	231	35.6	6		38 57.319'N	121 41.103'E	35	8	0	270	0	4873	7602
88		DaQing257	T	B	231	35.6	6		38 57.319'N	121 41.030'E	36	8	0	270	0	4821	7602
89		DaQing257	T	B	231	35.6	6		38 57.319'N	121 40.958'E	36	7	0	270	0	4770	7602
90		DaQing257	T	B	231	35.6	6		38 57.319'N	121 40.886'E	37	7	0	270	0	4719	7602
91		DaQing257	T	B	231	35.6	6		38 57.320'N	121 40.817'E	37	7	0	270	0	4670	7603
92		DaQing257	T	B	231	35.6	6		38 57.320'N	121 40.748'E	37	7	0	270	0	4621	7603
93		DaQing257	T	B	231	35.6	6		38 57.320'N	121 40.681'E	38	7	0	270	6	4573	7603
94		DaQing257	T	B	231	35.6	6		38 57.320'N	121 40.615'E	38	7	0	271	12	4526	7603
95		DaQing257	T	B	231	35.6	6		38 57.319'N	121 40.550'E	39	7	0	272	12	4480	7602
96		DaQing257	T	B	231	35.6	6		38 57.321'N	121 40.487'E	39	6	0	274	12	4435	7604
97		DaQing257	T	B	231	35.6	6		38 57.323'N	121 40.425'E	40	6	0	276	12	4391	7606
98		DaQing257	T	B	231	35.6	6		38 57.328'N	121 40.365'E	40	6	0	278	12	4348	7610
99		DaQing257	T	B	231	35.6	6		38 57.333'N	121 40.305'E	40	6	0	280	12	4306	7615
100		DaQing257	T	B	231	35.6	6		38 57.340'N	121 40.246'E	41	6	0	283	12	4264	7621
101		DaQing257	T	B	231	35.6	6		38 57.347'N	121 40.189'E	41	6	0	285	26	4223	7628
102		DaQing257	T	B	231	35.6	6		38 57.357'N	121 40.133'E	42	6	0	289	26	4183	7637
103		DaQing257	T	B	231	35.6	6		38 57.368'N	121 40.080'E	42	6	0	293	26	4146	7647
104		DaQing257	T	B	231	35.6	6		38 57.381'N	121 40.030'E	42	5	0	297	26	4110	7659
105		DaQing257	T	B	231	35.6	6		38 57.398'N	121 39.981'E	43	5	0	302	26	4075	7674
106		DaQing257	T	B	231	35.6	6		38 57.416'N	121 39.937'E	43	5	0	306	0	4044	7691
107		DaQing257	T	B	231	35.6	6		38 57.439'N	121 39.896'E	44	5	0	309	0	4015	7712
108		DaQing257	T	B	231	35.6	6		38 57.464'N	121 39.858'E	44	5	0	311	0	3988	7735
109		DaQing257	T	B	231	35.6	6		38 57.491'N	121 39.822'E	45	5	0	313	-9	3962	7759
110		DaQing257	T	B	231	35.6	6		38 57.517'N	121 39.787'E	45	5	0	314	-22	3937	7783
111		DaQing257	T	B	231	35.6	6		38 57.545'N	121 39.753'E	45	5	0	315	-22	3913	7809
112		DaQing257	T	B	231	35.6	6		38 57.572'N	121 39.720'E	46	5	0	314	-22	3890	7833
113		DaQing257	T	B	231	35.6	6		38 57.598'N	121 39.688'E	46	4	0	314	-5	3867	7857
114		DaQing257	T	B	231	35.6	6		38 57.622'N	121 39.659'E	47	4	0	313	0	3846	7879
115		DaQing257	T	B	231	35.6	6		38 57.644'N	121 39.628'E	47	4	0	313	0	3824	7899
116		DaQing257	T	B	231	35.6	6		38 57.664'N	121 39.600'E	47	4	0	313	0	3804	7918
117		DaQing257	T	B	231	35.6	6		38 57.685'N	121 39.573'E	48	3	0	314	0	3785	7937
118		DaQing257	T	B	231	35.6	6		38 57.704'N	121 39.547'E	48	3	0	314	0	3767	7954
119		DaQing257	T	B	231	35.6	6		38 57.721'N	121 39.524'E	49	3	0	315	7	3750	7970
120		DaQing257	T	B	231	35.6	6		38 57.738'N	121 39.501'E	49	3	0	315	18	3734	7985
121		DaQing257	T	B	231	35.6	6		38 57.753'N	121 39.481'E	50	3	0	316	18	3720	7999
122		DaQing257	T	B	231	35.6	6		38 57.768'N	121 39.462'E	50	2	0	317	18	3706	8013
123		DaQing257	T	B	231	35.6	6		38 57.781'N	121 39.445'E	50	2	0	318	18	3694	8025
124		DaQing257	T	B	231	35.6	6		38 57.795'N	121 39.429'E	51	2	0	320	18	3683	8037
125		DaQing257	T	B	231	35.6	6		38 57.807'N	121 39.415'E	51	2	0	321	18	3673	8048
126		DaQing257	T	B	231	35.6	6		38 57.818'N	121 39.403'E	52	1	0	322	25	3664	8058
127		DaQing257	T	B	231	35.6	6		38 57.827'N	121 39.391'E	52	1	0	324	25	3656	8067
1		DaQing257	T	B	231	35.6	6		38 55.812'N	121 47.028'E	0	8	0	0	0	9086	6224
2		DaQing257	T	B	231	35.6	6		38 55.868'N	121 47.029'E	0	8	0	359	-5	9087	6275
3		DaQing257	T	B	231	35.6	6		38 55.924'N	121 47.029'E	0	8	0	358	-5	9087	6326
4		DaQing257	T	B	231	35.6	6		38 55.983'N	121 47.029'E	1	8	0	357	-5	9087	6380
5		DaQing257	T	B	231	35.6	6		38 56.042'N	121 47.026'E	1	8	0	355	-5	9085	6434
6		DaQing257	T	B	231	35.6	6		38 56.101'N	121 47.023'E	2	8	0	353	-5	9083	6488
7		DaQing257	T	B	231	35.6	6		38 56.161'N	121 47.016'E	2	8	0	351	-5	9078	6543
8		DaQing257	T	B	231	35.6	6		38 56.222'N	121 47.006'E	2	8	0	349	-5	9071	6599
9		DaQing257	T	B	231	35.6	6		38 56.284'N	121 46.995'E	3	8	0	347	-5	9063	6655
10		DaQing257	T	B	231	35.6	6		38 56.344'N	121 46.980'E	3	8	0	345	-5	9052	6710
11		DaQing257	T	B	231	35.6	6		38 56.405'N	121 46.963'E	4	8	0	343	-5	9040	6766
12		DaQing257	T	B	231	35.6	6		38 56.465'N	121 46.942'E	4	8	0	341	-5	9025	6821
13		DaQing257	T	B	231	35.6	6		38 56.525'N	121 46.918'E	5	9	0	339	-5	9008	6876
14		DaQing257	T	B	231	35.6	6		38 56.585'N	121 46.890'E	5	9	0	337	-5	8988	6931
15		DaQing257	T	B	231	35.6	6		38 56.646'N	121 46.860'E	5	9	0	335	-5	8967	6986
16		DaQing257	T	B	231	35.6	6		38 56.703'N	121 46.826'E	6	9	0	334	-5	8943	7039
17		DaQing257	T	B	231	35.6	6		38 56.760'N	121 46.791'E	6	9	0	332	-5	8918	7091
18		DaQing257	T	B	231	35.6	6		38 56.818'N	121 46.752'E	7	9	0	330	-8	8890	7144
19		DaQing257	T	B	231	35.6	6		38 56.875'N	121 46.711'E	7	9	0	328	-8	8861	7196
20		DaQing257	T	B	231	35.6	6		38 56.929'N	121 46.669'E	7	9	0	326	-8	8831	7245
21		DaQing257	T	B	231	35.6	6		38 56.983'N	121 46.623'E	8	9	0	323	-8	8798	7295
22		DaQing257	T	B	231	35.6	6		38 57.036'N	121 46.573'E	8	9	0	321	-8	8763	7343
23		DaQing257	T	B	231	35.6	6		38 57.086'N	121 46.521'E	9	9	0	318	-8	8726	7389
24		DaQing257	T	B	231	35.6	6		38 57.134'N	121 46.466'E	9	9	0	315	-13	8687	7433
25		DaQing257	T	B	231	35.6	6		38 57.181'N	121 46.410'E	10	9	0	312	-18	8647	7476
26		DaQing257	T	B	231	35.6	6		38 57.225'N	121 46.350'E	10	9	0	308	-24	8604	7516
27		DaQing257	T	B	231	35.6	6		38 57.267'N	121 46.289'E	10	8	0	302	-24	8561	7554
28		DaQing257	T	B	231	35.6	6		38 57.303'N	121 46.225'E	11	8	0	295	-24	8515	7587
29		DaQing257	T	B	231	35.6	6		38 57.333'N	121 46.157'E	11	8	0	287	-24	8467	7615
30		DaQing257	T	B	231	35.6	6		38 57.355'N	121 46.088'E	12	8	0	279	-28	8418	7635
31		DaQing257	T	B	231	35.6	6		38 57.370'N	121 46.018'E	12	7	0	271	-26	8368	7649
32		DaQing257	T	B	231	35.6	6		38 57.376'N	121 45.946'E	12	7	0	264	27	8317	7654
33		DaQing257	T	B	231	35.6	6		38 57.371'N	121 45.877'E	13	7	0	262	25	8268	7650
34		DaQing257	T	B	231	35.6	6		38 57.364'N	121 45.808'E	13	7	0	264	0	8219	7643
35		DaQing257	T	B	231	35.6	6		38 57.357'N	121 45.738'E	14	7	0	264	0	8169	7637
36		DaQing257	T	B	231	35.6	6		38 57.352'N	121 45.665'E	14	8	0	265	0	8117	7632
37		DaQing257	T	B	231	35.6	6		38 57.346'N	121 45.592'E	15	8	0	265	0	8065	7627
38		DaQing257	T	B	231	35.6	6		38 57.342'N	121 45.516'E	15	8	0	265	0	8011	7623
39		DaQing257	T	B	231	35.6	6		38 57.338'N	121 45.440'E	15	8	0	265	4	7957	7619
40		DaQing257	T	B	231	35.6	6		38 57.333'N	121 45.361'E	16	8	0	266	4	7901	7615
41		DaQing257	T	B	231	35.6	6		38 57.329'N	121 45.285'E	16	8	0	267	4	7847	7611
42		DaQing257	T	B	231	35.6	6		38 57.326'N	121 45.205'E	17	8	0	268	2	7790	7608
43		DaQing257	T	B	231	35.6	6		38 57.323'N	121 45.126'E	17	8	0	269	0	7734	7606
44		DaQing257	T	B	231	35.6	6		38 57.323'N	121 45.046'E	17	8	0	269	0	7677	7606
45		DaQing257	T	B	231	35.6	6		38 57.323'N	121 44.966'E	18	8	0	269	0	7620	7606
46		DaQing257	T	B	231	35.6	6		38 57.323'N	121 44.884'E	18	8	0	270	0	7562	7606
47		DaQing257	T	B	231	35.6	6		38 57.323'N	121 44.801'E	19	9	0	270	0	7503	7606
48		DaQing257	T	B	231	35.6	6		38 57.323'N	121 44.721'E	19	9	0	270	0	7446	7606
49		DaQing257	T	B	231	35.6	6		38 57.324'N	121 44.638'E	20	9	0	270	0	7387	7607
50		DaQing257	T	B	231	35.6	6		38 57.324'N	121 44.555'E	20	9	0	270	0	7328	7607
51		DaQing257	T	B	231	35.6	6		38 57.324'N	121 44.472'E	20	9	0	270	0	7269	7607
52		DaQing257	T	B	231	35.6	6		38 57.326'N	121 44.389'E	21	9	0	270	0	7210	7608
53		DaQing257	T	B	231	35.6	6		38 57.326'N	121 44.305'E	21	9	0	270	0	7150	7608
54		DaQing257	T	B	231	35.6	6		38 57.326'N	121 44.221'E	22	9	0	270	0	7090	7608
55		DaQing257	T	B	231	35.6	6		38 57.326'N	121 44.136'E	22	9	0	270	0	7030	7608
56		DaQing257	T	B	231	35.6	6		38 57.327'N	121 44.050'E	22	9	0	270	0	6969	7609
57		DaQing257	T	B	231	35.6	6		38 57.327'N	121 43.966'E	23	9	0	270	0	6909	7609
58		DaQing257	T	B	231	35.6	6		38 57.327'N	121 43.882'E	23	9	0	270	0	6849	7609
59		DaQing257	T	B	231	35.6	6		38 57.327'N	121 43.796'E	24	9	0	270	0	6788	7609
60		DaQing257	T	B	231	35.6	6		38 57.327'N	121 43.709'E	24	9	0	270	0	6726	7609
61		DaQing257	T	B	231	35.6	6		38 57.328'N	121 43.623'E	25	9	0	270	0	6665	7610
62		DaQing257	T	B	231	35.6	6		38 57.328'N	121 43.537'E	25	9	0	270	-1	6604	7610
63		DaQing257	T	B	231	35.6	6		38 57.328'N	121 43.450'E	25	9	0	270	0	6542	7610
64		DaQing257	T	B	231	35.6	6		38 57.328'N	121 43.364'E	26	9	0	269	0	6481	7610
65		DaQing257	T	B	231	35.6	6		38 57.328'N	121 43.278'E	26	9	0	269	0	6420	7610
66		DaQing257	T	B	231	35.6	6		38 57.328'N	121 43.191'E	27	9	0	269	0	6358	7610
67		DaQing257	T	B	231	35.6	6		38 57.328'N	121 43.104'E	27	9	0	269	0	6296	7610
68		DaQing257	T	B	231	35.6	6		38 57.328'N	121 43.017'E	27	9	0	269	0	6234	7610
69		DaQing257	T	B	231	35.6	6		38 57.327'N	121 42.931'E	28	9	0	269	0	6173	7609
70		DaQing257	T	B	231	35.6	6		38 57.327'N	121 42.844'E	28	9	0	269	0	6111	7609
71		DaQing257	T	B	231	35.6	6		38 57.327'N	121 42.757'E	29	9	0	269	0	6049	7609
72		DaQing257	T	B	231	35.6	6		38 57.327'N	121 42.671'E	29	9	0	269	0	5988	7609
73		DaQing257	T	B	231	35.6	6		38 57.327'N	121 42.582'E	30	9	0	269	0	5925	7609
74		DaQing257	T	B	231	35.6	6		38 57.326'N	121 42.495'E	30	9	0	269	0	5863	7608
75		DaQing257	T	B	231	35.6	6		38 57.326'N	121 42.406'E	30	9	0	269	0	5800	7608
76		DaQing257	T	B	231	35.6	6		38 57.326'N	121 42.321'E	31	9	0	269	0	5739	7608
77		DaQing257	T	B	231	35.6	6		38 57.326'N	121 42.234'E	31	9	0	269	0	5677	7608
78		DaQing257	T	B	231	35.6	6		38 57.326'N	121 42.149'E	32	9	0	269	0	5617	7608
79		DaQing257	T	B	231	35.6	6		38 57.326'N	121 42.068'E	32	8	0	269	0	5559	7608
80		DaQing257	T	B	231	35.6	6		38 57.324'N	121 41.987'E	32	8	0	269	0	5502	7607
81		DaQing257	T	B	231	35.6	6		38 57.324'N	121 41.910'E	33	8	0	269	0	5447	7607
82		DaQing257	T	B	231	35.6	6		38 57.324'N	121 41.834'E	33	8	0	269	0	5393	7607
83		DaQing257	T	B	231	35.6	6		38 57.324'N	121 41.761'E	34	8	0	269	0	5341	7607
84		DaQing257	T	B	231	35.6	6		38 57.324'N	121 41.689'E	34	7	0	269	0	5290	7607
85		DaQing257	T	B	231	35.6	6		38 57.323'N	121 41.618'E	35	7	0	269	0	5239	7606
86		DaQing257	T	B	231	35.6	6		38 57.323'N	121 41.549'E	35	7	0	269	0	5190	7606
87		DaQing257	T	B	231	35.6	6		38 57.323'N	121 41.481'E	35	7	0	269	0	5142	7606
88		DaQing257	T	B	231	35.6	6		38 57.323'N	121 41.414'E	36	7	0	269	0	5094	7606
89		DaQing257	T	B	231	35.6	6		38 57.323'N	121 41.348'E	36	7	0	269	0	5047	7606
90		DaQing257	T	B	231	35.6	6		38 57.323'N	121 41.284'E	37	7	0	269	0	5002	7606
91		DaQing257	T	B	231	35.6	6		38 57.323'N	121 41.221'E	37	6	0	269	0	4957	7606
92		DaQing257	T	B	231	35.6	6		38 57.322'N	121 41.158'E	37	6	0	269	0	4912	7605
93		DaQing257	T	B	231	35.6	6		38 57.322'N	121 41.097'E	38	6	0	269	0	4869	7605
94		DaQing257	T	B	231	35.6	6		38 57.322'N	121 41.035'E	38	6	0	269	0	4825	7605
95		DaQing257	T	B	231	35.6	6		38 57.322'N	121 40.975'E	39	6	0	269	0	4782	7605
96		DaQing257	T	B	231	35.6	6		38 57.322'N	121 40.916'E	39	6	0	269	0	4740	7605
97		DaQing257	T	B	231	35.6	6		38 57.322'N	121 40.858'E	40	6	0	269	0	4699	7605
98		DaQing257	T	B	231	35.6	6		38 57.322'N	121 40.799'E	40	6	0	269	0	4657	7605
99		DaQing257	T	B	231	35.6	6		38 57.321'N	121 40.741'E	40	6	0	269	0	4616	7604
100		DaQing257	T	B	231	35.6	6		38 57.321'N	121 40.685'E	41	6	0	269	0	4576	7604
101		DaQing257	T	B	231	35.6	6		38 57.321'N	121 40.628'E	41	6	0	269	7	4535	7604
102		DaQing257	T	B	231	35.6	6		38 57.321'N	121 40.571'E	42	6	0	270	7	4495	7604
103		DaQing257	T	B	231	35.6	6		38 57.320'N	121 40.515'E	42	6	0	271	7	4455	7603
104		DaQing257	T	B	231	35.6	6		38 57.321'N	121 40.462'E	42	6	0	272	7	4417	7604
105		DaQing257	T	B	231	35.6	6		38 57.322'N	121 40.407'E	43	5	0	273	16	4378	7605
106		DaQing257	T	B	231	35.6	6		38 57.322'N	121 40.353'E	43	5	0	275	16	4340	7605
107		DaQing257	T	B	231	35.6	6		38 57.324'N	121 40.301'E	44	5	0	277	16	4303	7607
108		DaQing257	T	B	231	35.6	6		38 57.328'N	121 40.248'E	44	5	0	279	16	4265	7610
109		DaQing257	T	B	231	35.6	6		38 57.332'N	121 40.196'E	45	5	0	282	16	4228	7614
110		DaQing257	T	B	231	35.6	6		38 57.339'N	121 40.145'E	45	5	0	285	22	4192	7620
111		DaQing257	T	B	231	35.6	6		38 57.346'N	121 40.097'E	45	5	0	289	22	4158	7627
112		DaQing257	T	B	231	35.6	6		38 57.356'N	121 40.050'E	46	5	0	292	22	4124	7636
113		DaQing257	T	B	231	35.6	6		38 57.368'N	121 40.003'E	46	5	0	296	22	4091	7647
114		DaQing257	T	B	231	35.6	6		38 57.381'N	121 39.960'E	47	5	0	300	33	4060	7659
115		DaQing257	T	B	231	35.6	6		38 57.398'N	121 39.919'E	47	5	0	304	33	4031	7674
116		DaQing257	T	B	231	35.6	6		38 57.416'N	121 39.879'E	47	4	0	308	7	4003	7691
117		DaQing257	T	B	231	35.6	6		38 57.436'N	121 39.844'E	48	4	0	311	-18	3978	7709
118		DaQing257	T	B	231	35.6	6		38 57.460'N	121 39.812'E	48	4	0	313	-30	3955	7731
119		DaQing257	T	B	231	35.6	6		38 57.484'N	121 39.781'E	49	4	0	314	-20	3933	7753
120		DaQing257	T	B	231	35.6	6		38 57.509'N	121 39.753'E	49	4	0	315	0	3913	7776
121		DaQing257	T	B	231	35.6	6		38 57.533'N	121 39.723'E	50	4	0	315	0	3892	7798
122		DaQing257	T	B	231	35.6	6		38 57.556'N	121 39.694'E	50	4	0	315	0	3871	7819
123		DaQing257	T	B	231	35.6	6		38 57.579'N	121 39.666'E	50	4	0	315	0	3851	7840
124		DaQing257	T	B	231	35.6	6		38 57.601'N	121 39.639'E	51	4	0	316	3	3832	7860
125		DaQing257	T	B	231	35.6	6		38 57.623'N	121 39.612'E	51	4	0	316	3	3813	7880
126		DaQing257	T	B	231	35.6	6		38 57.643'N	121 39.587'E	52	3	0	317	11	3795	7898
127		DaQing257	T	B	231	35.6	6		38 57.662'N	121 39.563'E	52	3	0	318	11	3778	7916
128		DaQing257	T	B	231	35.6	6		38 57.681'N	121 39.542'E	52	3	0	319	11	3763	7933
129		DaQing257	T	B	231	35.6	6		38 57.699'N	121 39.521'E	53	3	0	320	11	3748	7950
130		DaQing257	T	B	231	35.6	6		38 57.717'N	121 39.501'E	53	3	0	321	11	3734	7966
131		DaQing257	T	B	231	35.6	6		38 57.732'N	121 39.484'E	54	2	0	322	0	3722	7980
132		DaQing257	T	B	231	35.6	6		38 57.748'N	121 39.469'E	54	2	0	323	18	3711	7994
133		DaQing257	T	B	231	35.6	6		38 57.763'N	121 39.453'E	55	2	0	325	18	3700	8008
134		DaQing257	T	B	231	35.6	6		38 57.777'N	121 39.439'E	55	2	0	326	27	3690	8021
135		DaQing257	T	B	231	35.6	6		38 57.790'N	121 39.428'E	55	2	0	328	27	3682	8033
136		DaQing257	T	B	231	35.6	6		38 57.803'N	121 39.415'E	56	2	0	329	27	3673	8045
137		DaQing257	T	B	231	35.6	6		38 57.815'N	121 39.405'E	56	1	0	331	27	3666	8056
